# Supplementary material for: Systematic Review of Wolbachia Symbiont Detection in Mosquitoes: An Entangled Topic about Methodological Power and True Symbiosis
Source: Pathogens. 2021 Jan 6;10(1):39. doi: 10.3390/pathogens10010039 (PMC7825316; doi:10.3390/pathogens10010039)
Supplement: Supplementary file 1 [file pathogens-10-00039-s001.xlsx]

## Sheet: Search terms
Search terms - Pubmed (July, 02, 2020)
terms	results
Wolbachia AND Infection AND mosquito	665
mosquito OR vector OR culicidae AND Wolbachia AND infection	921
mosquito OR vector OR culicidae AND Wolbachia AND detection	223
mosquito OR vector OR culicidae AND Wolbachia AND surveillance	159
mosquito OR vector OR culicidae AND Wolbachia AND distribution	128
total	1431

## Sheet: Records screened
PMID	Title	Authors	Citation	First Author	Journal/Book	Publication Year	Create Date	PMCID	NIHMS ID	DOI
10209097	Horizontal transfer of Wolbachia between phylogenetically distant insect species by a naturally occurring mechanism	Heath BD, Butcher RD, Whitfield WG, Hubbard SF.	Curr Biol. 1999 Mar 25;9(6):313-6. doi: 10.1016/s0960-9822(99)80139-0.	Heath BD	Curr Biol	1999	36271			10.1016/s0960-9822(99)80139-0
10383683	A stable triple Wolbachia infection in Drosophila with nearly additive incompatibility effects	Rousset F, Braig HR, O'Neill SL.	Heredity (Edinb). 1999 Jun;82 ( Pt 6):620-7. doi: 10.1046/j.1365-2540.1999.00501.x.	Rousset F	Heredity (Edinb)	1999	36337			10.1046/j.1365-2540.1999.00501.x
10390640	Evolution of Wolbachia pipientis transmission dynamics in insects	McGraw EA, O'Neill SL.	Trends Microbiol. 1999 Jul;7(7):297-302. doi: 10.1016/s0966-842x(99)01531-0.	McGraw EA	Trends Microbiol	1999	36344			10.1016/s0966-842x(99)01531-0
10547686	Wolbachia pipientis: microbial manipulator of arthropod reproduction	Stouthamer R, Breeuwer JA, Hurst GD.	Annu Rev Microbiol. 1999;53:71-102. doi: 10.1146/annurev.micro.53.1.71.	Stouthamer R	Annu Rev Microbiol	1999	36469			10.1146/annurev.micro.53.1.71
10759311	Tissue distribution and prevalence of Wolbachia infections in tsetse flies, Glossina spp	Cheng Q, Ruel TD, Zhou W, Moloo SK, Majiwa P, O'Neill SL, Aksoy S.	Med Vet Entomol. 2000 Mar;14(1):44-50. doi: 10.1046/j.1365-2915.2000.00202.x.	Cheng Q	Med Vet Entomol	2000	36628			10.1046/j.1365-2915.2000.00202.x
10874716	Onchocerca ochengi infections in cattle as a model for human onchocerciasis: recent developments	Trees AJ, Graham SP, Renz A, Bianco AE, Tanya V.	Parasitology. 2000;120 Suppl:S133-42. doi: 10.1017/s0031182099005788.	Trees AJ	Parasitology	2000	36707			10.1017/s0031182099005788
11228015	Inherited microorganisms, sex-specific virulence and reproductive parasitism	Bandi C, Dunn AM, Hurst GD, Rigaud T.	Trends Parasitol. 2001 Feb;17(2):88-94. doi: 10.1016/s1471-4922(00)01812-2.	Bandi C	Trends Parasitol	2001	36953			10.1016/s1471-4922(00)01812-2
11244060	Determination of Wolbachia genome size by pulsed-field gel electrophoresis	Sun LV, Foster JM, Tzertzinis G, Ono M, Bandi C, Slatko BE, O'Neill SL.	J Bacteriol. 2001 Apr;183(7):2219-25. doi: 10.1128/JB.183.7.2219-2225.2001.	Sun LV	J Bacteriol	2001	36963	PMC95127		10.1128/JB.183.7.2219-2225.2001
11301253	Recombination in Wolbachia	Werren JH, Bartos JD.	Curr Biol. 2001 Mar 20;11(6):431-5. doi: 10.1016/s0960-9822(01)00101-4.	Werren JH	Curr Biol	2001	36994			10.1016/s0960-9822(01)00101-4
11749711	Wolbachia-mediated sperm modification is dependent on the host genotype in Drosophila	McGraw EA, Merritt DJ, Droller JN, O'Neill SL.	Proc Biol Sci. 2001 Dec 22;268(1485):2565-70. doi: 10.1098/rspb.2001.1839.	McGraw EA	Proc Biol Sci	2001	37251	PMC1088916		10.1098/rspb.2001.1839
11880639	Wolbachia density and virulence attenuation after transfer into a novel host	McGraw EA, Merritt DJ, Droller JN, O'Neill SL.	Proc Natl Acad Sci U S A. 2002 Mar 5;99(5):2918-23. doi: 10.1073/pnas.052466499.	McGraw EA	Proc Natl Acad Sci U S A	2002	37322	PMC122448		10.1073/pnas.052466499
11964814	Human onchocerciasis: the essential partnership between research and disease control efforts	Mackenzie CD.	Curr Opin Infect Dis. 2000 Oct;13(5):457-464. doi: 10.1097/00001432-200010000-00005.	Mackenzie CD	Curr Opin Infect Dis	2000	37366			10.1097/00001432-200010000-00005
12051989	Spatially explicit models of Turelli-Hoffmann Wolbachia invasive wave fronts	Schofield P.	J Theor Biol. 2002 Mar 7;215(1):121-31. doi: 10.1006/jtbi.2001.2493.	Schofield P	J Theor Biol	2002	37415			10.1006/jtbi.2001.2493
12144650	Recent changes in phenotype and patterns of host specialization in Wolbachia bacteria	Jiggins FM, Bentley JK, Majerus ME, Hurst GD.	Mol Ecol. 2002 Aug;11(8):1275-83. doi: 10.1046/j.1365-294x.2002.01532.x.	Jiggins FM	Mol Ecol	2002	37467			10.1046/j.1365-294x.2002.01532.x
12421415	Two novel strains of Wolbachia coexisting in both species of mulberry leafhoppers	Mitsuhashi W, Saiki T, Wei W, Kawakita H, Sato M.	Insect Mol Biol. 2002 Dec;11(6):577-84. doi: 10.1046/j.1365-2583.2002.00368.x.	Mitsuhashi W	Insect Mol Biol	2002	37568			10.1046/j.1365-2583.2002.00368.x
12522059	Immunoglobulin G antibodies against the endosymbionts of filarial nematodes (Wolbachia) in patients with pulmonary dirofilariasis	Simón F, Prieto G, Morchón R, Bazzocchi C, Bandi C, Genchi C.	Clin Diagn Lab Immunol. 2003 Jan;10(1):180-1. doi: 10.1128/cdli.10.1.180-181.2003.	Simón F	Clin Diagn Lab Immunol	2003	37632	PMC145277		10.1128/cdli.10.1.180-181.2003
12522428	Superinfection of Laodelphax striatellus with Wolbachia from Drosophila simulans	Kang L, Ma X, Cai L, Liao S, Sun L, Zhu H, Chen X, Shen D, Zhao S, Li C.	Heredity (Edinb). 2003 Jan;90(1):71-6. doi: 10.1038/sj.hdy.6800180.	Kang L	Heredity (Edinb)	2003	37632			10.1038/sj.hdy.6800180
12643829	Molecular detection of Bartonella quintana, B. koehlerae, B. henselae, B. clarridgeiae, Rickettsia felis, and Wolbachia pipientis in cat fleas, France	Rolain JM, Franc M, Davoust B, Raoult D.	Emerg Infect Dis. 2003 Mar;9(3):338-42. doi: 10.3201/eid0903.020278.	Rolain JM	Emerg Infect Dis	2003	37700	PMC2958535		10.3201/eid0903.020278
12643996	Reversing Wolbachia-based population replacement	Dobson SL.	Trends Parasitol. 2003 Mar;19(3):128-33. doi: 10.1016/s1471-4922(03)00002-3.	Dobson SL	Trends Parasitol	2003	37700			10.1016/s1471-4922(03)00002-3
12693853	Molecular evidence for novel tick-associated spotted fever group rickettsiae from Thailand	Hirunkanokpun S, Kittayapong P, Cornet JP, Gonzalez JP.	J Med Entomol. 2003 Mar;40(2):230-7. doi: 10.1603/0022-2585-40.2.230.	Hirunkanokpun S	J Med Entomol	2003	37727			10.1603/0022-2585-40.2.230
12753223	Wolbachia infection complexity among insects in the tropical rice-field community	Kittayapong P, Jamnongluk W, Thipaksorn A, Milne JR, Sindhusake C.	Mol Ecol. 2003 Apr;12(4):1049-60. doi: 10.1046/j.1365-294x.2003.01793.x.	Kittayapong P	Mol Ecol	2003	37761			10.1046/j.1365-294x.2003.01793.x
14511562	Wolbachia infection and the expression of cytoplasmic incompatibility in sandflies (Diptera: Psychodidae) from Egypt	Kassem HA, Hassan AN, Abdel-Hamid I, Osman G, El Khalab EM, Madkour MA.	Ann Trop Med Parasitol. 2003 Sep;97(6):639-44. doi: 10.1179/000349803225001391.	Kassem HA	Ann Trop Med Parasitol	2003	37891			10.1179/000349803225001391
14629013	Molecular evidence of Wolbachia infection in natural populations of tropical odonates	Thipaksorn A, Jamnongluk W, Kittayapong P.	Curr Microbiol. 2003 Oct;47(4):314-8. doi: 10.1007/s00284-002-4010-4.	Thipaksorn A	Curr Microbiol	2003	37950			10.1007/s00284-002-4010-4
14641977	Host-specific Wolbachia strains in widespread populations of Phlebotomus perniciosus and P. papatasi (Diptera: Psychodidae), and prospects for driving genes into these vectors of Leishmania	Benlarbi M, Ready PD.	Bull Entomol Res. 2003 Oct;93(5):383-91. doi: 10.1079/ber2003251.	Benlarbi M	Bull Entomol Res	2003	37959			10.1079/ber2003251
14645266	Development of a physical and genetic map of the virulent Wolbachia strain wMelPop	Sun LV, Riegler M, O'Neill SL.	J Bacteriol. 2003 Dec;185(24):7077-84. doi: 10.1128/jb.185.24.7077-7084.2003.	Sun LV	J Bacteriol	2003	37958	PMC296261		10.1128/jb.185.24.7077-7084.2003
14651648	Mitochondrial and Wolbachia markers for the sandfly Phlebotomus papatasi: little population differentiation between peridomestic sites and gerbil burrows in Isfahan province, Iran	Parvizi P, Benlarbi M, Ready PD.	Med Vet Entomol. 2003 Dec;17(4):351-62. doi: 10.1111/j.1365-2915.2003.00451.x.	Parvizi P	Med Vet Entomol	2003	37959			10.1111/j.1365-2915.2003.00451.x
15049082	Presence of Wolbachia endosymbionts in microfilariae of Wuchereria bancrofti (Spirurida: Onchocercidae) from different geographical regions in India	Hoti SL, Sridhar A, Das PK.	Mem Inst Oswaldo Cruz. 2003 Dec;98(8):1017-9. doi: 10.1590/s0074-02762003000800006.	Hoti SL	Mem Inst Oswaldo Cruz	2003	38077			10.1590/s0074-02762003000800006
15111095	Construction of bacterial artificial chromosome libraries from the parasitic nematode Brugia malayi and physical mapping of the genome of its Wolbachia endosymbiont	Foster JM, Kumar S, Ganatra MB, Kamal IH, Ware J, Ingram J, Pope-Chappell J, Guiliano D, Whitton C, Daub J, Blaxter ML, Slatko BE.	Int J Parasitol. 2004 May;34(6):733-46. doi: 10.1016/j.ijpara.2004.02.001.	Foster JM	Int J Parasitol	2004	38105			10.1016/j.ijpara.2004.02.001
15306342	Use of Wolbachia to drive nuclear transgenes through insect populations	Sinkins SP, Godfray HC.	Proc Biol Sci. 2004 Jul 7;271(1546):1421-6. doi: 10.1098/rspb.2004.2740.	Sinkins SP	Proc Biol Sci	2004	38212	PMC1691734		10.1098/rspb.2004.2740
15469918	Wolbachia-induced cytoplasmic incompatibility as a means for insect pest population control	Zabalou S, Riegler M, Theodorakopoulou M, Stauffer C, Savakis C, Bourtzis K.	Proc Natl Acad Sci U S A. 2004 Oct 19;101(42):15042-5. doi: 10.1073/pnas.0403853101. Epub 2004 Oct 6.	Zabalou S	Proc Natl Acad Sci U S A	2004	38268	PMC524042		10.1073/pnas.0403853101
15752179	Population differentiation and Wolbachia phylogeny in mosquitoes of the Aedes scutellaris group	Behbahani A, Dutton TJ, Davies N, Townson H, Sinkins SP.	Med Vet Entomol. 2005 Mar;19(1):66-71. doi: 10.1111/j.0269-283X.2005.00542.x.	Behbahani A	Med Vet Entomol	2005	38420			10.1111/j.0269-283X.2005.00542.x
15828434	Sequencing of the complete gene coding for the GroEL of the Wolbachia of Dirofilaria immitis and expression and purification of the recombinant protein	Bazzocchi C, Lecchi C, Kramer LH, Genchi C, Bandi C.	Parassitologia. 2004 Sep;46(3):307-10.	Bazzocchi C	Parassitologia	2004	38457
15894186	Interactions among multiple genomes: tsetse, its symbionts and trypanosomes	Aksoy S, Rio RV.	Insect Biochem Mol Biol. 2005 Jul;35(7):691-8. doi: 10.1016/j.ibmb.2005.02.012. Epub 2005 Mar 28.	Aksoy S	Insect Biochem Mol Biol	2005	38489			10.1016/j.ibmb.2005.02.012
16596351	Rickettsial agents from parasitic dermanyssoidea (Acari: Mesostigmata)	Reeves WK, Dowling AP, Dasch GA.	Exp Appl Acarol. 2006;38(2-3):181-8. doi: 10.1007/s10493-006-0007-1.	Reeves WK	Exp Appl Acarol	2006	38813			10.1007/s10493-006-0007-1
16597203	New strategies to combat filariasis	Hoerauf A.	Expert Rev Anti Infect Ther. 2006 Apr;4(2):211-22. doi: 10.1586/14787210.4.2.211.	Hoerauf A	Expert Rev Anti Infect Ther	2006	38814			10.1586/14787210.4.2.211
16598632	Closely related Wolbachia strains within the pumpkin arthropod community and the potential for horizontal transmission via the plant	Sintupachee S, Milne JR, Poonchaisri S, Baimai V, Kittayapong P.	Microb Ecol. 2006 Apr;51(3):294-301. doi: 10.1007/s00248-006-9036-x. Epub 2006 Apr 6.	Sintupachee S	Microb Ecol	2006	38814			10.1007/s00248-006-9036-x
16618673	Dynamics of multiple symbiont density regulation during host development: tsetse fly and its microbial flora	Rio RV, Wu YN, Filardo G, Aksoy S.	Proc Biol Sci. 2006 Apr 7;273(1588):805-14. doi: 10.1098/rspb.2005.3399.	Rio RV	Proc Biol Sci	2006	38826	PMC1560226		10.1098/rspb.2005.3399
16724067	Somatic stem cell niche tropism in Wolbachia	Frydman HM, Li JM, Robson DN, Wieschaus E.	Nature. 2006 May 25;441(7092):509-12. doi: 10.1038/nature04756.	Frydman HM	Nature	2006	38863			10.1038/nature04756
16800120	The infective larva of Litomosoides yutajensis Guerrero et al., 2003 (Nematoda: Onchocercidae), a Wolbachia-free filaria from bat	Guerrero R, Bain O, Attout T, Martin C.	Parasite. 2006 Jun;13(2):127-30. doi: 10.1051/parasite/2006132127.	Guerrero R	Parasite	2006	38896			10.1051/parasite/2006132127
16860767	Isolation of Wuchereria bancrofti microfilariae from archived stained blood slides for use in genetic studies and amplification of parasite and endosymbiont genes	Bisht R, Hoti SL, Thangadurai R, Das PK.	Acta Trop. 2006 Aug;99(1):1-5. doi: 10.1016/j.actatropica.2005.12.009. Epub 2006 Jul 24.	Bisht R	Acta Trop	2006	38923			10.1016/j.actatropica.2005.12.009
16950907	Interspecific transfer of bacterial endosymbionts between tsetse fly species: infection establishment and effect on host fitness	Weiss BL, Mouchotte R, Rio RV, Wu YN, Wu Z, Heddi A, Aksoy S.	Appl Environ Microbiol. 2006 Nov;72(11):7013-21. doi: 10.1128/AEM.01507-06. Epub 2006 Sep 1.	Weiss BL	Appl Environ Microbiol	2006	38965	PMC1636136		10.1128/AEM.01507-06
17226040	Symbiotic bacteria in oocyte and ovarian cell mitochondria of the tick Ixodes ricinus: biology and phylogenetic position	Rymaszewska A.	Parasitol Res. 2007 Apr;100(5):917-20. doi: 10.1007/s00436-006-0412-8. Epub 2007 Jan 17.	Rymaszewska A	Parasitol Res	2007	39100			10.1007/s00436-006-0412-8
17255232	Lack of resistance after re-exposure of cattle cured of Onchocerca ochengi infection with oxytetracycline	Nfon CK, Makepeace BL, Njongmeta LM, Tanya VN, Trees AJ.	Am J Trop Med Hyg. 2007 Jan;76(1):67-72.	Nfon CK	Am J Trop Med Hyg	2007	39109
17361572	Genetic diversity of Costa Rican populations of the rice planthopper Tagosodes orizicolus (Homoptera: Delphacidae)	Hernández M, Quesada T, Muñoz C, Espinoza AM.	Rev Biol Trop. 2004 Sep;52(3):795-806.	Hernández M	Rev Biol Trop	2004	39158
17470297	Diversifying selection and host adaptation in two endosymbiont genomes	Brownlie JC, Adamski M, Slatko B, McGraw EA.	BMC Evol Biol. 2007 Apr 30;7:68. doi: 10.1186/1471-2148-7-68.	Brownlie JC	BMC Evol Biol	2007	39204	PMC1868728		10.1186/1471-2148-7-68
17550649	Maternal transmission of Wolbachia in Phlebotomus papatasi (Scopoli)	Kassem HA, Osman G.	Ann Trop Med Parasitol. 2007 Jul;101(5):435-40. doi: 10.1179/136485913X13789813917544.	Kassem HA	Ann Trop Med Parasitol	2007	39240			10.1179/136485913X13789813917544
17762140	Frequency of infection with A and B supergroup Wolbachia in insects and pests associated with mulberry and silkworm	Prakash BM, Puttaraju HP.	J Biosci. 2007 Jun;32(4):671-6. doi: 10.1007/s12038-007-0067-3.	Prakash BM	J Biosci	2007	39326			10.1007/s12038-007-0067-3
17885136	Draft genome of the filarial nematode parasite Brugia malayi	Ghedin E, Wang S, Spiro D, Caler E, Zhao Q, Crabtree J, Allen JE, Delcher AL, Guiliano DB, Miranda-Saavedra D, Angiuoli SV, Creasy T, Amedeo P, Haas B, El-Sayed NM, Wortman JR, Feldblyum T, Tallon L, Schatz M, Shumway M, Koo H, Salzberg SL, Schobel S, Pertea M, Pop M, White O, Barton GJ, Carlow CK, Crawford MJ, Daub J, Dimmic MW, Estes CF, Foster JM, Ganatra M, Gregory WF, Johnson NM, Jin J, Komu…	Science. 2007 Sep 21;317(5845):1756-60. doi: 10.1126/science.1145406.	Ghedin E	Science	2007	39347	PMC2613796	NIHMS48183	10.1126/science.1145406
18043659	Comparative microbiota of Rickettsia felis-uninfected and -infected colonized cat fleas, Ctenocephalides felis	Pornwiroon W, Kearney MT, Husseneder C, Foil LD, Macaluso KR.	ISME J. 2007 Sep;1(5):394-402. doi: 10.1038/ismej.2007.38. Epub 2007 Jul 12.	Pornwiroon W	ISME J	2007	39415			10.1038/ismej.2007.38
18085821	A cellular basis for Wolbachia recruitment to the host germline	Serbus LR, Sullivan W.	Version 2. PLoS Pathog. 2007 Dec;3(12):e190. doi: 10.1371/journal.ppat.0030190.	Serbus LR	PLoS Pathog	2007	39435	PMC2134955		10.1371/journal.ppat.0030190
18155858	ISWpi1 from Wolbachia pipientis defines a novel group of insertion sequences within the IS5 family	Cordaux R.	Gene. 2008 Feb 15;409(1-2):20-7. doi: 10.1016/j.gene.2007.10.035. Epub 2007 Nov 17.	Cordaux R	Gene	2008	39441			10.1016/j.gene.2007.10.035
18456851	Wolbachia infection alters olfactory-cued locomotion in Drosophila spp	Peng Y, Nielsen JE, Cunningham JP, McGraw EA.	Appl Environ Microbiol. 2008 Jul;74(13):3943-8. doi: 10.1128/AEM.02607-07. Epub 2008 May 2.	Peng Y	Appl Environ Microbiol	2008	39574	PMC2446509		10.1128/AEM.02607-07
18495345	Molecular identification of Anaplasma marginale and rickettsial endosymbionts in blood-sucking flies (Diptera: Tabanidae, Muscidae) and hard ticks (Acari: Ixodidae)	Hornok S, Földvári G, Elek V, Naranjo V, Farkas R, de la Fuente J.	Vet Parasitol. 2008 Jul 4;154(3-4):354-9. doi: 10.1016/j.vetpar.2008.03.019. Epub 2008 Apr 7.	Hornok S	Vet Parasitol	2008	39591			10.1016/j.vetpar.2008.03.019
18510018	Wolbachia-based technologies for insect pest population control	Bourtzis K.	Adv Exp Med Biol. 2008;627:104-13. doi: 10.1007/978-0-387-78225-6_9.	Bourtzis K	Adv Exp Med Biol	2008	39599			10.1007/978-0-387-78225-6_9
18510020	Modifying insect population age structure to control vector-borne disease	Cook PE, McMeniman CJ, O'Neill SL.	Adv Exp Med Biol. 2008;627:126-40. doi: 10.1007/978-0-387-78225-6_11.	Cook PE	Adv Exp Med Biol	2008	39599			10.1007/978-0-387-78225-6_11
18755670	Stochastic spread of Wolbachia	Jansen VA, Turelli M, Godfray HC.	Proc Biol Sci. 2008 Dec 7;275(1652):2769-76. doi: 10.1098/rspb.2008.0914.	Jansen VA	Proc Biol Sci	2008	39690	PMC2605827		10.1098/rspb.2008.0914
18801163	Absence of Wolbachia endobacteria in the non-filariid nematodes Angiostrongylus cantonensis and A. costaricensis	Foster JM, Kumar S, Ford L, Johnston KL, Ben R, Graeff-Teixeira C, Taylor MJ.	Parasit Vectors. 2008 Sep 18;1(1):31. doi: 10.1186/1756-3305-1-31.	Foster JM	Parasit Vectors	2008	39711	PMC2565651		10.1186/1756-3305-1-31
18979023	Population replacement strategies for controlling vector populations and the use of Wolbachia pipientis for genetic drive	Rasgon J.	J Vis Exp. 2007;(5):225. doi: 10.3791/225. Epub 2007 Jul 4.	Rasgon J	J Vis Exp	2007	39756	PMC2557094		10.3791/225
19028913	Detection of Wolbachia bacteria in multiple organs and feces of the triatomine insect Rhodnius pallescens (Hemiptera, Reduviidae)	Espino CI, Gómez T, González G, do Santos MF, Solano J, Sousa O, Moreno N, Windsor D, Ying A, Vilchez S, Osuna A.	Appl Environ Microbiol. 2009 Jan;75(2):547-50. doi: 10.1128/AEM.01665-08. Epub 2008 Nov 21.	Espino CI	Appl Environ Microbiol	2009	39778	PMC2620717		10.1128/AEM.01665-08
19341336	Molecular phylogeny of Wolbachia strains in arthropod hosts based on groE-homologous gene sequences	Wiwatanaratanabutr I, Kittayapong P, Caubet Y, Bouchon D.	Zoolog Sci. 2009 Feb;26(2):171-7. doi: 10.2108/zsj.26.171.	Wiwatanaratanabutr I	Zoolog Sci	2009	39907			10.2108/zsj.26.171
19379544	New insights into the biology of filarial infections	Specht S, Wanji S.	J Helminthol. 2009 Jun;83(2):199-202. doi: 10.1017/S0022149X09344922. Epub 2009 Apr 20.	Specht S	J Helminthol	2009	39925			10.1017/S0022149X09344922
19592535	Complete WO phage sequences reveal their dynamic evolutionary trajectories and putative functional elements required for integration into the Wolbachia genome	Tanaka K, Furukawa S, Nikoh N, Sasaki T, Fukatsu T.	Appl Environ Microbiol. 2009 Sep;75(17):5676-86. doi: 10.1128/AEM.01172-09. Epub 2009 Jul 10.	Tanaka K	Appl Environ Microbiol	2009	40008	PMC2737910		10.1128/AEM.01172-09
19692404	Longicorn beetle that vectors pinewood nematode carries many Wolbachia genes on an autosome	Aikawa T, Anbutsu H, Nikoh N, Kikuchi T, Shibata F, Fukatsu T.	Proc Biol Sci. 2009 Nov 7;276(1674):3791-8. doi: 10.1098/rspb.2009.1022. Epub 2009 Aug 19.	Aikawa T	Proc Biol Sci	2009	40046	PMC2817283		10.1098/rspb.2009.1022
19756742	Newly acquired Onchocerca volvulus filariae after doxycycline treatment	Specht S, Hoerauf A, Adjei O, Debrah A, Büttner DW.	Parasitol Res. 2009 Dec;106(1):23-31. doi: 10.1007/s00436-009-1624-5. Epub 2009 Sep 16.	Specht S	Parasitol Res	2009	40073	PMC2780640		10.1007/s00436-009-1624-5
19800031	First isolation of Enterobacter, Enterococcus, and Acinetobacter spp. as inhabitants of the tsetse fly (Glossina palpalis palpalis) midgut	Geiger A, Fardeau ML, Grebaut P, Vatunga G, Josénando T, Herder S, Cuny G, Truc P, Ollivier B.	Infect Genet Evol. 2009 Dec;9(6):1364-70. doi: 10.1016/j.meegid.2009.09.013. Epub 2009 Sep 30.	Geiger A	Infect Genet Evol	2009	40092			10.1016/j.meegid.2009.09.013
19911047	Variation in antiviral protection mediated by different Wolbachia strains in Drosophila simulans	Osborne SE, Leong YS, O'Neill SL, Johnson KN.	PLoS Pathog. 2009 Nov;5(11):e1000656. doi: 10.1371/journal.ppat.1000656. Epub 2009 Nov 13.	Osborne SE	PLoS Pathog	2009	40131	PMC2768908		10.1371/journal.ppat.1000656
19916630	Identification and phylogenetic analysis of Dirofilaria ursi (Nematoda: Filarioidea) from Wisconsin black bears (Ursus americanus) and its Wolbachia endosymbiont	Michalski ML, Bain O, Fischer K, Fischer PU, Kumar S, Foster JM.	J Parasitol. 2010 Apr;96(2):412-9. doi: 10.1645/GE-2208.1.	Michalski ML	J Parasitol	2010	40135			10.1645/GE-2208.1
19954456	Serum antibody responses to Wolbachia surface protein in patients with human lymphatic filariasis	Shiny C, Krushna NS, Archana B, Farzana B, Narayanan RB.	Microbiol Immunol. 2009 Dec;53(12):685-93. doi: 10.1111/j.1348-0421.2009.00172.x.	Shiny C	Microbiol Immunol	2009	40151			10.1111/j.1348-0421.2009.00172.x
20005876	Phylogenetically distinct Wolbachia gene and pseudogene sequences obtained from the African onchocerciasis vector Simulium squamosum	Crainey JL, Wilson MD, Post RJ.	Int J Parasitol. 2010 Apr;40(5):569-78. doi: 10.1016/j.ijpara.2009.10.017. Epub 2009 Dec 21.	Crainey JL	Int J Parasitol	2010	40164			10.1016/j.ijpara.2009.10.017
20071985	Onchodermatitis	Murdoch ME.	Curr Opin Infect Dis. 2010 Apr;23(2):124-31. doi: 10.1097/QCO.0b013e328336a256.	Murdoch ME	Curr Opin Infect Dis	2010	40193			10.1097/QCO.0b013e328336a256
20097822	Bacterial symbionts of the brown planthopper, Nilaparvata lugens (Homoptera: Delphacidae)	Tang M, Lv L, Jing S, Zhu L, He G.	Appl Environ Microbiol. 2010 Mar;76(6):1740-5. doi: 10.1128/AEM.02240-09. Epub 2010 Jan 22.	Tang M	Appl Environ Microbiol	2010	40204	PMC2838002		10.1128/AEM.02240-09
20231892	Lutzomyia sand fly diversity and rates of infection by Wolbachia and an exotic Leishmania species on Barro Colorado Island, Panama	Azpurua J, De La Cruz D, Valderama A, Windsor D.	PLoS Negl Trop Dis. 2010 Mar 9;4(3):e627. doi: 10.1371/journal.pntd.0000627.	Azpurua J	PLoS Negl Trop Dis	2010	40254	PMC2834748		10.1371/journal.pntd.0000627
20462452	Co-infection and localization of secondary symbionts in two whitefly species	Skaljac M, Zanic K, Ban SG, Kontsedalov S, Ghanim M.	BMC Microbiol. 2010 May 12;10:142. doi: 10.1186/1471-2180-10-142.	Skaljac M	BMC Microbiol	2010	40312	PMC2877686		10.1186/1471-2180-10-142
20462456	Massively parallel pyrosequencing-based transcriptome analyses of small brown planthopper (Laodelphax striatellus), a vector insect transmitting rice stripe virus (RSV)	Zhang F, Guo H, Zheng H, Zhou T, Zhou Y, Wang S, Fang R, Qian W, Chen X.	BMC Genomics. 2010 May 13;11:303. doi: 10.1186/1471-2164-11-303.	Zhang F	BMC Genomics	2010	40312	PMC2885366		10.1186/1471-2164-11-303
20603211	Construction and characterisation of a BAC library made from field specimens of the onchocerciasis vector Simulium squamosum (Diptera: Simuliidae)	Crainey JL, Hurst J, Wilson MD, Hall A, Post RJ.	Genomics. 2010 Oct;96(4):251-7. doi: 10.1016/j.ygeno.2010.06.004. Epub 2010 Jul 23.	Crainey JL	Genomics	2010	40366			10.1016/j.ygeno.2010.06.004
20688703	Prevalence of selected vector-borne organisms and identification of Bartonella species DNA in North American river otters (Lontra canadensis)	Chinnadurai SK, Birkenheuer AJ, Blanton HL, Maggi RG, Belfiore N, Marr HS, Breitschwerdt EB, Stoskopf MK.	J Wildl Dis. 2010 Jul;46(3):947-50. doi: 10.7589/0090-3558-46.3.947.	Chinnadurai SK	J Wildl Dis	2010	40397			10.7589/0090-3558-46.3.947
20695281	Sampling biases of the BG-sentinel trap with respect to physiology, age, and body size of adult Aedes aegypti (Diptera: Culicidae)	Ball TS, Ritchie SR.	J Med Entomol. 2010 Jul;47(4):649-56. doi: 10.1603/me09218.	Ball TS	J Med Entomol	2010	40401			10.1603/me09218
20847694	Elimination of lymphatic filariasis: do we have the drugs to complete the job?	Bockarie MJ, Deb RM.	Curr Opin Infect Dis. 2010 Dec;23(6):617-20. doi: 10.1097/QCO.0b013e32833fdee5.	Bockarie MJ	Curr Opin Infect Dis	2010	40439			10.1097/QCO.0b013e32833fdee5
21183640	Bacterial endosymbiont localization in Hyalesthes obsoletus, the insect vector of Bois noir in Vitis vinifera	Gonella E, Negri I, Marzorati M, Mandrioli M, Sacchi L, Pajoro M, Crotti E, Rizzi A, Clementi E, Tedeschi R, Bandi C, Alma A, Daffonchio D.	Appl Environ Microbiol. 2011 Feb;77(4):1423-35. doi: 10.1128/AEM.02121-10. Epub 2010 Dec 23.	Gonella E	Appl Environ Microbiol	2011	40537	PMC3067237		10.1128/AEM.02121-10
21203841	The tsetse fly Glossina fuscipes fuscipes (Diptera: Glossina) harbours a surprising diversity of bacteria other than symbionts	Lindh JM, Lehane MJ.	Antonie Van Leeuwenhoek. 2011 Mar;99(3):711-20. doi: 10.1007/s10482-010-9546-x. Epub 2011 Jan 4.	Lindh JM	Antonie Van Leeuwenhoek	2011	40548			10.1007/s10482-010-9546-x
21211038	Assessment of bacterial diversity in the cattle tick Rhipicephalus (Boophilus) microplus through tag-encoded pyrosequencing	Andreotti R, Pérez de León AA, Dowd SE, Guerrero FD, Bendele KG, Scoles GA.	BMC Microbiol. 2011 Jan 6;11(1):6. doi: 10.1186/1471-2180-11-6.	Andreotti R	BMC Microbiol	2011	40551	PMC3025832		10.1186/1471-2180-11-6
21327558	Diversity of endosymbionts in the potato psyllid, Bactericera cockerelli (Triozidae), vector of zebra chip disease of potato	Nachappa P, Levy J, Pierson E, Tamborindeguy C.	Curr Microbiol. 2011 May;62(5):1510-20. doi: 10.1007/s00284-011-9885-5. Epub 2011 Feb 16.	Nachappa P	Curr Microbiol	2011	40592			10.1007/s00284-011-9885-5
21412357	The diversity of insect-bacteria interactions and its applications for disease control	Shanchez-Contreras M, Vlisidou I.	Biotechnol Genet Eng Rev. 2008;25:203-43. doi: 10.5661/bger-25-203.	Shanchez-Contreras M	Biotechnol Genet Eng Rev	2008	40620			10.5661/bger-25-203
21476990	Symbiont diversity and non-random hybridization among indigenous (Ms) and invasive (B) biotypes of Bemisia tabaci	Thierry M, Becker N, Hajri A, Reynaud B, Lett JM, Delatte H.	Mol Ecol. 2011 May;20(10):2172-87. doi: 10.1111/j.1365-294X.2011.05087.x. Epub 2011 Apr 7.	Thierry M	Mol Ecol	2011	40645			10.1111/j.1365-294X.2011.05087.x
21612526	Comparative evaluation of a point-of-care immunochromatographic test SNAP 4Dx with molecular detection tests for vector-borne canine pathogens in Hong Kong	Wong SS, Teng JL, Poon RW, Choi GK, Chan KH, Yeung ML, Hui JJ, Yuen KY.	Vector Borne Zoonotic Dis. 2011 Sep;11(9):1269-77. doi: 10.1089/vbz.2010.0265. Epub 2011 May 25.	Wong SS	Vector Borne Zoonotic Dis	2011	40690			10.1089/vbz.2010.0265
21612535	Rickettsia, Ehrlichia, Anaplasma, and Bartonella in ticks and fleas from dogs and cats in Bangkok	Foongladda S, Inthawong D, Kositanont U, Gaywee J.	Vector Borne Zoonotic Dis. 2011 Oct;11(10):1335-41. doi: 10.1089/vbz.2010.0174. Epub 2011 May 25.	Foongladda S	Vector Borne Zoonotic Dis	2011	40690			10.1089/vbz.2010.0174
21629728	Tissue and stage-specific distribution of Wolbachia in Brugia malayi	Fischer K, Beatty WL, Jiang D, Weil GJ, Fischer PU.	PLoS Negl Trop Dis. 2011 May;5(5):e1174. doi: 10.1371/journal.pntd.0001174. Epub 2011 May 24.	Fischer K	PLoS Negl Trop Dis	2011	40696	PMC3101188		10.1371/journal.pntd.0001174
21734243	Onchocerciasis: the role of Wolbachia bacterial endosymbionts in parasite biology, disease pathogenesis, and treatment	Tamarozzi F, Halliday A, Gentil K, Hoerauf A, Pearlman E, Taylor MJ.	Clin Microbiol Rev. 2011 Jul;24(3):459-68. doi: 10.1128/CMR.00057-10.	Tamarozzi F	Clin Microbiol Rev	2011	40732	PMC3131055		10.1128/CMR.00057-10
21919732	Anti-Wolbachia Surface Protein antibodies are present in the urine of dogs naturally infected with Dirofilaria immitis with circulating microfilariae but not in dogs with occult infections	Morchón R, Carretón E, Grandi G, González-Miguel J, Montoya-Alonso JA, Simón F, Genchi C, Kramer LH.	Vector Borne Zoonotic Dis. 2012 Jan;12(1):17-20. doi: 10.1089/vbz.2010.0211. Epub 2011 Sep 15.	Morchón R	Vector Borne Zoonotic Dis	2012	40803	PMC3249894		10.1089/vbz.2010.0211
22022422	Metagenomic profile of the bacterial communities associated with Ixodes ricinus ticks	Carpi G, Cagnacci F, Wittekindt NE, Zhao F, Qi J, Tomsho LP, Drautz DI, Rizzoli A, Schuster SC.	PLoS One. 2011;6(10):e25604. doi: 10.1371/journal.pone.0025604. Epub 2011 Oct 13.	Carpi G	PLoS One	2011	40841	PMC3192763		10.1371/journal.pone.0025604
22069350	Ocular onchocerciasis: current management and future prospects	Babalola OE.	Clin Ophthalmol. 2011;5:1479-91. doi: 10.2147/OPTH.S8372. Epub 2011 Oct 13.	Babalola OE	Clin Ophthalmol	2011	40857	PMC3206119		10.2147/OPTH.S8372
22130021	[Endosymbionts of arthropods and nematodes: allies to fight infectious diseases?]	Vavre F, Mavingui P.	Med Sci (Paris). 2011 Nov;27(11):953-8. doi: 10.1051/medsci/20112711010. Epub 2011 Nov 30.	Vavre F	Med Sci (Paris)	2011	40879			10.1051/medsci/20112711010
22152674	Parasites of vectors--Ixodiphagus hookeri and its Wolbachia symbionts in ticks in The Netherlands	Tijsse-Klasen E, Braks M, Scholte EJ, Sprong H.	Parasit Vectors. 2011 Dec 7;4:228. doi: 10.1186/1756-3305-4-228.	Tijsse-Klasen E	Parasit Vectors	2011	40891	PMC3248373		10.1186/1756-3305-4-228
22174680	Wolbachia symbiont infections induce strong cytoplasmic incompatibility in the tsetse fly Glossina morsitans	Alam U, Medlock J, Brelsfoard C, Pais R, Lohs C, Balmand S, Carnogursky J, Heddi A, Takac P, Galvani A, Aksoy S.	PLoS Pathog. 2011 Dec;7(12):e1002415. doi: 10.1371/journal.ppat.1002415. Epub 2011 Dec 8.	Alam U	PLoS Pathog	2011	40894	PMC3234226		10.1371/journal.ppat.1002415
22182607	Culture independent survey of the microbiota of the glassy-winged sharpshooter (Homalodisca vitripennis) using 454 pyrosequencing	Hail D, Lauzìere I, Dowd SE, Bextine B.	Environ Entomol. 2011 Feb;40(1):23-9. doi: 10.1603/EN10115.	Hail D	Environ Entomol	2011	40898			10.1603/EN10115
22236497	Retarded Onchocerca volvulus L1 to L3 larval development in the Simulium damnosum vector after anti-wolbachial treatment of the human host	Albers A, Esum ME, Tendongfor N, Enyong P, Klarmann U, Wanji S, Hoerauf A, Pfarr K.	Parasit Vectors. 2012 Jan 11;5:12. doi: 10.1186/1756-3305-5-12.	Albers A	Parasit Vectors	2012	40921	PMC3311148		10.1186/1756-3305-5-12
22292021	Detection of Wolbachia in the tick Ixodes ricinus is due to the presence of the hymenoptera endoparasitoid Ixodiphagus hookeri	Plantard O, Bouju-Albert A, Malard MA, Hermouet A, Capron G, Verheyden H.	PLoS One. 2012;7(1):e30692. doi: 10.1371/journal.pone.0030692. Epub 2012 Jan 26.	Plantard O	PLoS One	2012	40940	PMC3266912		10.1371/journal.pone.0030692
22293464	Diversity and phylogenetic analysis of endosymbiotic bacteria from field caught Bemisia tabaci from different locations of North India based on 16S rDNA library screening	Singh ST, Priya NG, Kumar J, Rana VS, Ellango R, Joshi A, Priyadarshini G, Asokan R, Rajagopal R.	Infect Genet Evol. 2012 Mar;12(2):411-9. doi: 10.1016/j.meegid.2012.01.015. Epub 2012 Jan 24.	Singh ST	Infect Genet Evol	2012	40941			10.1016/j.meegid.2012.01.015
22347356	Pervasiveness of parasites in pollinators	Evison SE, Roberts KE, Laurenson L, Pietravalle S, Hui J, Biesmeijer JC, Smith JE, Budge G, Hughes WO.	PLoS One. 2012;7(1):e30641. doi: 10.1371/journal.pone.0030641. Epub 2012 Jan 26.	Evison SE	PLoS One	2012	40960	PMC3273957		10.1371/journal.pone.0030641
22376025	Detection and characterization of Wolbachia infections in laboratory and natural populations of different species of tsetse flies (genus Glossina)	Doudoumis V, Tsiamis G, Wamwiri F, Brelsfoard C, Alam U, Aksoy E, Dalaperas S, Abd-Alla A, Ouma J, Takac P, Aksoy S, Bourtzis K.	BMC Microbiol. 2012 Jan 18;12 Suppl 1(Suppl 1):S3. doi: 10.1186/1471-2180-12-S1-S3.	Doudoumis V	BMC Microbiol	2012	40970	PMC3287514		10.1186/1471-2180-12-S1-S3
22386851	Characterization of cofactor-independent phosphoglycerate mutase isoform-1 (Wb-iPGM) gene: a drug and diagnostic target from human lymphatic filarial parasite, Wuchereria bancrofti	Dhamodharan R, Hoti SL, Sankari T.	Infect Genet Evol. 2012 Jul;12(5):957-65. doi: 10.1016/j.meegid.2012.02.005. Epub 2012 Feb 23.	Dhamodharan R	Infect Genet Evol	2012	40974			10.1016/j.meegid.2012.02.005
22411632	Identification of microorganisms in partially fed female horn flies, Haematobia irritans	Torres L, Almazán C, Ayllón N, Galindo RC, Rosario-Cruz R, Quiroz-Romero H, Gortazar C, de la Fuente J.	Parasitol Res. 2012 Sep;111(3):1391-5. doi: 10.1007/s00436-012-2877-y. Epub 2012 Mar 13.	Torres L	Parasitol Res	2012	40982			10.1007/s00436-012-2877-y
22433114	Long term impact of large scale community-directed delivery of doxycycline for the treatment of onchocerciasis	Tamarozzi F, Tendongfor N, Enyong PA, Esum M, Faragher B, Wanji S, Taylor MJ.	Parasit Vectors. 2012 Mar 20;5:53. doi: 10.1186/1756-3305-5-53.	Tamarozzi F	Parasit Vectors	2012	40990	PMC3350421		10.1186/1756-3305-5-53
22448745	Identification of Rickettsia africae and Wolbachia sp. in Ceratophyllus garei fleas from Passerine birds migrated from Africa	Sekeyová Z, Mediannikov O, Roux V, Subramanian G, Spitalská E, Kristofík J, Darolová A, Raoult D.	Vector Borne Zoonotic Dis. 2012 Jul;12(7):539-43. doi: 10.1089/vbz.2011.0645. Epub 2012 Mar 26.	Sekeyová Z	Vector Borne Zoonotic Dis	2012	40996	PMC3398393		10.1089/vbz.2011.0645
22516306	Global Wolbachia prevalence, titer fluctuations and their potential of causing cytoplasmic incompatibilities in tsetse flies and hybrids of Glossina morsitans subgroup species	Schneider DI, Garschall KI, Parker AG, Abd-Alla AM, Miller WJ.	J Invertebr Pathol. 2013 Mar;112 Suppl(Suppl 1):S104-15. doi: 10.1016/j.jip.2012.03.024. Epub 2012 Apr 10.	Schneider DI	J Invertebr Pathol	2013	41020	PMC3625123		10.1016/j.jip.2012.03.024
22529882	Characterization of the Relative Abundance of the Citrus Pathogen Ca. Liberibacter Asiaticus in the Microbiome of Its Insect Vector, Diaphorina citri, using High Throughput 16S rRNA Sequencing	Fagen JR, Giongo A, Brown CT, Davis-Richardson AG, Gano KA, Triplett EW.	Open Microbiol J. 2012;6:29-33. doi: 10.2174/1874285801206010029. Epub 2012 Apr 6.	Fagen JR	Open Microbiol J	2012	41024	PMC3330398		10.2174/1874285801206010029
22536103	Widespread Wolbachia infection in terrestrial isopods and other crustaceans	Cordaux R, Pichon S, Hatira HB, Doublet V, Grève P, Marcadé I, Braquart-Varnier C, Souty-Grosset C, Charfi-Cheikhrouha F, Bouchon D.	Zookeys. 2012;(176):123-31. doi: 10.3897/zookeys.176.2284. Epub 2012 Mar 20.	Cordaux R	Zookeys	2012	41026	PMC3335409		10.3897/zookeys.176.2284
22537833	Tissue distribution and transmission routes for the tsetse fly endosymbionts	Balmand S, Lohs C, Aksoy S, Heddi A.	J Invertebr Pathol. 2013 Mar;112 Suppl(0):S116-22. doi: 10.1016/j.jip.2012.04.002. Epub 2012 Apr 19.	Balmand S	J Invertebr Pathol	2013	41027	PMC3772537	NIHMS391357	10.1016/j.jip.2012.04.002
22544247	Implications of microfauna-host interactions for trypanosome transmission dynamics in Glossina fuscipes fuscipes in Uganda	Alam U, Hyseni C, Symula RE, Brelsfoard C, Wu Y, Kruglov O, Wang J, Echodu R, Alioni V, Okedi LM, Caccone A, Aksoy S.	Appl Environ Microbiol. 2012 Jul;78(13):4627-37. doi: 10.1128/AEM.00806-12. Epub 2012 Apr 27.	Alam U	Appl Environ Microbiol	2012	41030	PMC3370491		10.1128/AEM.00806-12
22674991	Drosophila melanogaster as a model organism for bluetongue virus replication and tropism	Shaw AE, Veronesi E, Maurin G, Ftaich N, Guiguen F, Rixon F, Ratinier M, Mertens P, Carpenter S, Palmarini M, Terzian C, Arnaud F.	J Virol. 2012 Sep;86(17):9015-24. doi: 10.1128/JVI.00131-12. Epub 2012 Jun 6.	Shaw AE	J Virol	2012	41068	PMC3416142		10.1128/JVI.00131-12
22675165	Modelling the spread of Wolbachia in spatially heterogeneous environments	Hancock PA, Godfray HC.	J R Soc Interface. 2012 Nov 7;9(76):3045-54. doi: 10.1098/rsif.2012.0253. Epub 2012 Jun 6.	Hancock PA	J R Soc Interface	2012	41068	PMC3479901		10.1098/rsif.2012.0253
22731846	Wolbachia in a major African crop pest increases susceptibility to viral disease rather than protects	Graham RI, Grzywacz D, Mushobozi WL, Wilson K.	Ecol Lett. 2012 Sep;15(9):993-1000. doi: 10.1111/j.1461-0248.2012.01820.x. Epub 2012 Jun 26.	Graham RI	Ecol Lett	2012	41087			10.1111/j.1461-0248.2012.01820.x
22763636	Human and animal dirofilariasis: the emergence of a zoonotic mosaic	Simón F, Siles-Lucas M, Morchón R, González-Miguel J, Mellado I, Carretón E, Montoya-Alonso JA.	Clin Microbiol Rev. 2012 Jul;25(3):507-44. doi: 10.1128/CMR.00012-12.	Simón F	Clin Microbiol Rev	2012	41096	PMC3416488		10.1128/CMR.00012-12
22835476	Tsetse-Wolbachia symbiosis: comes of age and has great potential for pest and disease control	Doudoumis V, Alam U, Aksoy E, Abd-Alla AM, Tsiamis G, Brelsfoard C, Aksoy S, Bourtzis K.	J Invertebr Pathol. 2013 Mar;112 Suppl(0):S94-103. doi: 10.1016/j.jip.2012.05.010. Epub 2012 Jul 23.	Doudoumis V	J Invertebr Pathol	2013	41118	PMC3772542	NIHMS505539	10.1016/j.jip.2012.05.010
22841948	The bacterial flora of tsetse fly midgut and its effect on trypanosome transmission	Soumana IH, Simo G, Njiokou F, Tchicaya B, Abd-Alla AM, Cuny G, Geiger A.	J Invertebr Pathol. 2013 Mar;112 Suppl:S89-93. doi: 10.1016/j.jip.2012.03.029. Epub 2012 Jul 25.	Soumana IH	J Invertebr Pathol	2013	41121			10.1016/j.jip.2012.03.029
22895162	Yersinia pestis infection and laboratory conditions alter flea-associated bacterial communities	Jones RT, Vetter SM, Montenieiri J, Holmes J, Bernhardt SA, Gage KL.	ISME J. 2013 Jan;7(1):224-8. doi: 10.1038/ismej.2012.95. Epub 2012 Aug 16.	Jones RT	ISME J	2013	41138	PMC3526169		10.1038/ismej.2012.95
22945464	Transcriptome analyses of Bactericera cockerelli adults in response to "Candidatus Liberibacter solanacearum" infection	Nachappa P, Levy J, Tamborindeguy C.	Mol Genet Genomics. 2012 Oct;287(10):803-17. doi: 10.1007/s00438-012-0713-9. Epub 2012 Sep 4.	Nachappa P	Mol Genet Genomics	2012	41157			10.1007/s00438-012-0713-9
23269454	Molecular characterization of Wolbachia strains associated with the invasive Asian citrus psyllid Diaphorina citri in Brazil	Guidolin AS, Cônsoli FL.	Microb Ecol. 2013 Feb;65(2):475-86. doi: 10.1007/s00248-012-0150-7. Epub 2012 Dec 28.	Guidolin AS	Microb Ecol	2013	41271			10.1007/s00248-012-0150-7
23281896	Localization of Wolbachia-like gene transcripts and peptides in adult Onchocerca flexuosa worms indicates tissue specific expression	McNulty SN, Fischer K, Curtis KC, Weil GJ, Brattig NW, Fischer PU.	Parasit Vectors. 2013 Jan 2;6:2. doi: 10.1186/1756-3305-6-2.	McNulty SN	Parasit Vectors	2013	41278	PMC3549793		10.1186/1756-3305-6-2
23383354	Naturally occurring incompatibilities between different Culex pipiens pallens populations as the basis of potential mosquito control measures	Chen L, Zhu C, Zhang D.	PLoS Negl Trop Dis. 2013;7(1):e2030. doi: 10.1371/journal.pntd.0002030. Epub 2013 Jan 31.	Chen L	PLoS Negl Trop Dis	2013	41311	PMC3561155		10.1371/journal.pntd.0002030
23508299	Endosymbiotic bacteria in insects: guardians of the immune system?	Eleftherianos I, Atri J, Accetta J, Castillo JC.	Front Physiol. 2013 Mar 15;4:46. doi: 10.3389/fphys.2013.00046. eCollection 2013.	Eleftherianos I	Front Physiol	2013	41353	PMC3597943		10.3389/fphys.2013.00046
23645190	Novel Rickettsiella bacterium in the leafhopper Orosius albicinctus (Hemiptera: Cicadellidae)	Iasur-Kruh L, Weintraub PG, Mozes-Daube N, Robinson WE, Perlman SJ, Zchori-Fein E.	Appl Environ Microbiol. 2013 Jul;79(14):4246-52. doi: 10.1128/AEM.00721-13. Epub 2013 May 3.	Iasur-Kruh L	Appl Environ Microbiol	2013	41401	PMC3697490		10.1128/AEM.00721-13
23744038	Evolutionarily conserved Wolbachia-encoded factors control pattern of stem-cell niche tropism in Drosophila ovaries and favor infection	Toomey ME, Panaram K, Fast EM, Beatty C, Frydman HM.	Proc Natl Acad Sci U S A. 2013 Jun 25;110(26):10788-93. doi: 10.1073/pnas.1301524110. Epub 2013 Jun 6.	Toomey ME	Proc Natl Acad Sci U S A	2013	41433	PMC3696799		10.1073/pnas.1301524110
23770905	Diversity of bacterial endosymbionts associated with Macrosteles leafhoppers vectoring phytopathogenic phytoplasmas	Ishii Y, Matsuura Y, Kakizawa S, Nikoh N, Fukatsu T.	Appl Environ Microbiol. 2013 Aug;79(16):5013-22. doi: 10.1128/AEM.01527-13. Epub 2013 Jun 14.	Ishii Y	Appl Environ Microbiol	2013	41443	PMC3754707		10.1128/AEM.01527-13
23785694	Detection of a New Strain of Wolbachia pipientis in Phlebotomus perfiliewi transcaucasicus, a Potential Vector of Visceral Leishmaniasis in North West of Iran, by Targeting the Major Surface Protein Gene	Parvizi P, Fardid F, Soleimani S.	J Arthropod Borne Dis. 2013 Apr 10;7(1):46-55. Print 2013.	Parvizi P	J Arthropod Borne Dis	2013	41446	PMC3684496
23828002	Detection of Wolbachia pipientis, including a new strain containing the wsp gene, in two sister species of Paraphlebotomus sandflies, potential vectors of zoonotic cutaneous leishmaniasis	Parvizi P, Bordbar A, Najafzadeh N.	Mem Inst Oswaldo Cruz. 2013 Jun;108(4):414-20. doi: 10.1590/S0074-0276108042013004.	Parvizi P	Mem Inst Oswaldo Cruz	2013	41461	PMC3970627		10.1590/S0074-0276108042013004
23908883	Challenges and future perspective for dengue vector control in the Western Pacific Region	Chang MS, Christophel EM, Gopinath D, Abdur RM; Malaria, Vectorborne O, Diseases P; World Health Organization Regional Office; Western Pacific.	Western Pac Surveill Response J. 2011 Jun 30;2(2):9-16. doi: 10.5365/WPSAR.2010.1.1.012. Print 2011 Apr.	Chang MS	Western Pac Surveill Response J	2011	41489	PMC3730960		10.5365/WPSAR.2010.1.1.012
23924682	Wolbachia, Sodalis and trypanosome co-infections in natural populations of Glossina austeni and Glossina pallidipes	Wamwiri FN, Alam U, Thande PC, Aksoy E, Ngure RM, Aksoy S, Ouma JO, Murilla GA.	Parasit Vectors. 2013 Aug 8;6(1):232. doi: 10.1186/1756-3305-6-232.	Wamwiri FN	Parasit Vectors	2013	41495	PMC3751944		10.1186/1756-3305-6-232
23967363	Evaluating paratransgenesis as a potential control strategy for African trypanosomiasis	Medlock J, Atkins KE, Thomas DN, Aksoy S, Galvani AP.	PLoS Negl Trop Dis. 2013 Aug 15;7(8):e2374. doi: 10.1371/journal.pntd.0002374. eCollection 2013.	Medlock J	PLoS Negl Trop Dis	2013	41509	PMC3744416		10.1371/journal.pntd.0002374
24195062	Tsetse fly microbiota: form and function	Wang J, Weiss BL, Aksoy S.	Front Cell Infect Microbiol. 2013 Oct 29;3:69. doi: 10.3389/fcimb.2013.00069. eCollection 2013.	Wang J	Front Cell Infect Microbiol	2013	41585	PMC3810596		10.3389/fcimb.2013.00069
24329998	Transinfection: a method to investigate Wolbachia-host interactions and control arthropod-borne disease	Hughes GL, Rasgon JL.	Insect Mol Biol. 2014 Apr;23(2):141-51. doi: 10.1111/imb.12066. Epub 2013 Dec 11.	Hughes GL	Insect Mol Biol	2014	41625	PMC3949162	NIHMS540017	10.1111/imb.12066
24351659	Wolbachia interferes with the intracellular distribution of Argonaute 1 in the dengue vector Aedes aegypti by manipulating the host microRNAs	Hussain M, O'Neill SL, Asgari S.	RNA Biol. 2013 Dec;10(12):1868-75. doi: 10.4161/rna.27392. Epub 2013 Dec 10.	Hussain M	RNA Biol	2013	41628	PMC3917989		10.4161/rna.27392
24376534	Uncovering Wolbachia diversity upon artificial host transfer	Schneider DI, Riegler M, Arthofer W, Merçot H, Stauffer C, Miller WJ.	PLoS One. 2013 Dec 20;8(12):e82402. doi: 10.1371/journal.pone.0082402. eCollection 2013.	Schneider DI	PLoS One	2013	41639	PMC3869692		10.1371/journal.pone.0082402
24383453	Transmission rates of the bacterial endosymbiont, Neorickettsia risticii, during the asexual reproduction phase of its digenean host, Plagiorchis elegans, within naturally infected lymnaeid snails	Greiman SE, Tkach VV, Vaughan JA.	Parasit Vectors. 2013 Oct 22;6:303. doi: 10.1186/1756-3305-6-303.	Greiman SE	Parasit Vectors	2013	41643	PMC3924192		10.1186/1756-3305-6-303
24402369	Factors affecting the strength of Cardinium-induced cytoplasmic incompatibility in the parasitic wasp Encarsia pergandiella (Hymenoptera: Aphelinidae)	Perlman SJ, Dowdy NJ, Harris LR, Khalid M, Kelly SE, Hunter MS.	Microb Ecol. 2014 Apr;67(3):671-8. doi: 10.1007/s00248-013-0359-0. Epub 2014 Jan 9.	Perlman SJ	Microb Ecol	2014	41649			10.1007/s00248-013-0359-0
24472097	Horizontal transfer of transposons between and within crustaceans and insects	Dupeyron M, Leclercq S, Cerveau N, Bouchon D, Gilbert C.	Mob DNA. 2014 Jan 29;5(1):4. doi: 10.1186/1759-8753-5-4.	Dupeyron M	Mob DNA	2014	41669	PMC3922705		10.1186/1759-8753-5-4
24484966	Three strains of Wolbachia pipientis and high rates of infection in Iranian sandfly species	Bordbar A, Soleimani S, Fardid F, Zolfaghari MR, Parvizi P.	Bull Entomol Res. 2014 Apr;104(2):195-202. doi: 10.1017/S0007485313000631. Epub 2014 Feb 3.	Bordbar A	Bull Entomol Res	2014	41674			10.1017/S0007485313000631
24612104	First detection of endosymbiotic bacteria in biting midges Culicoides pulicaris and Culicoides punctatus, important Palaearctic vectors of bluetongue virus	Lewis SE, Rice A, Hurst GD, Baylis M.	Med Vet Entomol. 2014 Dec;28(4):453-6. doi: 10.1111/mve.12055. Epub 2014 Mar 11.	Lewis SE	Med Vet Entomol	2014	41710			10.1111/mve.12055
24685011	Absence of Wolbachia endobacteria in the human parasitic nematode Dracunculus medinensis and two related Dracunculus species infecting wildlife	Foster JM, Landmann F, Ford L, Johnston KL, Elsasser SC, Schulte-Hostedde AI, Taylor MJ, Slatko BE.	Parasit Vectors. 2014 Mar 31;7:140. doi: 10.1186/1756-3305-7-140.	Foster JM	Parasit Vectors	2014	41731	PMC3994231		10.1186/1756-3305-7-140
24763283	Presence of extensive Wolbachia symbiont insertions discovered in the genome of its host Glossina morsitans morsitans	Brelsfoard C, Tsiamis G, Falchetto M, Gomulski LM, Telleria E, Alam U, Doudoumis V, Scolari F, Benoit JB, Swain M, Takac P, Malacrida AR, Bourtzis K, Aksoy S.	PLoS Negl Trop Dis. 2014 Apr 24;8(4):e2728. doi: 10.1371/journal.pntd.0002728. eCollection 2014 Apr.	Brelsfoard C	PLoS Negl Trop Dis	2014	41755	PMC3998919		10.1371/journal.pntd.0002728
24763584	Genome sequence of the tsetse fly (Glossina morsitans): vector of African trypanosomiasis	International Glossina Genome Initiative.	Science. 2014 Apr 25;344(6182):380-6. doi: 10.1126/science.1249656.	International Glossina Genome Initiative	Science	2014	41755	PMC4077534	NIHMS591386	10.1126/science.1249656
24789572	Species and endosymbiont diversity of Bemisia tabaci (Homoptera: Aleyrodidae) on vegetable crops in Senegal	Hélène D, Rémy B, Nathalie B, Anne-Laure G, Traoré RS, Jean-Michel L, Bernard R.	Insect Sci. 2015 Mar;22(3):386-98. doi: 10.1111/1744-7917.12134. Epub 2014 Jun 16.	Hélène D	Insect Sci	2015	41762			10.1111/1744-7917.12134
24812591	A case of horizontal gene transfer from Wolbachia to Aedes albopictus C6/36 cell line	Hou Q, He J, Yu J, Ye Y, Zhou D, Sun Y, Zhang D, Ma L, Shen B, Zhu C.	Mob Genet Elements. 2014 Jan 1;4(1):e28914. doi: 10.4161/mge.28914. Epub 2014 Apr 23.	Hou Q	Mob Genet Elements	2014	41769	PMC4013104		10.4161/mge.28914
24820578	Discrimination of the Plasmodium mexicanum vectors Lutzomyia stewarti and Lutzomyia vexator by a PCR-RFLP assay and Wolbachia infection	Hughes GL, Samuels SK, Shaikh K, Rasgon JL, Vardo-Zalik AM.	J Vector Ecol. 2014 Jun;39(1):224-7. doi: 10.1111/j.1948-7134.2014.12092.x.	Hughes GL	J Vector Ecol	2014	41773	PMC4281934	NIHMS649574	10.1111/j.1948-7134.2014.12092.x
24963388	Microsatellite and Wolbachia analysis in Rhagoletis cerasi natural populations: population structuring and multiple infections	Augustinos AA, Asimakopoulou AK, Moraiti CA, Mavragani-Tsipidou P, Papadopoulos NT, Bourtzis K.	Ecol Evol. 2014 May;4(10):1943-62. doi: 10.1002/ece3.553. Epub 2014 Apr 21.	Augustinos AA	Ecol Evol	2014	41816	PMC4063487		10.1002/ece3.553
24992829	Innovative tools for assessing risks for severe adverse events in areas of overlapping Loa loa and other filarial distributions: the application of micro-stratification mapping	Kelly-Hope LA, Cano J, Stanton MC, Bockarie MJ, Molyneux DH.	Parasit Vectors. 2014 Jul 3;7:307. doi: 10.1186/1756-3305-7-307.	Kelly-Hope LA	Parasit Vectors	2014	41825	PMC4101798		10.1186/1756-3305-7-307
25054227	Characterization of the bacterial communities of life stages of free living lone star ticks (Amblyomma americanum)	Williams-Newkirk AJ, Rowe LA, Mixson-Hayden TR, Dasch GA.	PLoS One. 2014 Jul 23;9(7):e102130. doi: 10.1371/journal.pone.0102130. eCollection 2014.	Williams-Newkirk AJ	PLoS One	2014	41844	PMC4108322		10.1371/journal.pone.0102130
25072029	Understanding Anaplasmataceae pathogenesis using "Omics" approaches	Pruneau L, Moumène A, Meyer DF, Marcelino I, Lefrançois T, Vachiéry N.	Front Cell Infect Microbiol. 2014 Jul 2;4:86. doi: 10.3389/fcimb.2014.00086. eCollection 2014.	Pruneau L	Front Cell Infect Microbiol	2014	41850	PMC4078744		10.3389/fcimb.2014.00086
25132534	Evaluation of microbial communities and symbionts in Ixodes ricinus and ungulate hosts (Cervus elaphus and Ovis aries) from shared habitats on the west coast of Norway	Granquist EG, Kristiansson M, Lindgren PE, Matussek A, Nødtvedt A, Okstad W, Stuen S.	Ticks Tick Borne Dis. 2014 Oct;5(6):780-4. doi: 10.1016/j.ttbdis.2014.05.005. Epub 2014 Aug 15.	Granquist EG	Ticks Tick Borne Dis	2014	41870			10.1016/j.ttbdis.2014.05.005
25146840	An evaluation of the ecological relationship between Drosophila species and their parasitoid wasps as an opportunity for horizontal transposon transfer	Ortiz MF, Wallau GL, Graichen DÂ, Loreto EL.	Mol Genet Genomics. 2015 Feb;290(1):67-78. doi: 10.1007/s00438-014-0900-y. Epub 2014 Aug 22.	Ortiz MF	Mol Genet Genomics	2015	41874			10.1007/s00438-014-0900-y
25184624	Anterior foregut microbiota of the glassy-winged sharpshooter explored using deep 16S rRNA gene sequencing from individual insects	Rogers EE, Backus EA.	PLoS One. 2014 Sep 3;9(9):e106215. doi: 10.1371/journal.pone.0106215. eCollection 2014.	Rogers EE	PLoS One	2014	41886	PMC4153580		10.1371/journal.pone.0106215
25266919	Candidatus Rickettsia asemboensis' and Wolbachia spp. in Ctenocephalides felis and Pulex irritans fleas removed from dogs in Ecuador	Oteo JA, Portillo A, Portero F, Zavala-Castro J, Venzal JM, Labruna MB.	Parasit Vectors. 2014 Sep 30;7:455. doi: 10.1186/s13071-014-0455-0.	Oteo JA	Parasit Vectors	2014	41913	PMC4186946		10.1186/s13071-014-0455-0
25329055	Iron necessity: the secret of Wolbachia's success?	Gill AC, Darby AC, Makepeace BL.	PLoS Negl Trop Dis. 2014 Oct 16;8(10):e3224. doi: 10.1371/journal.pntd.0003224. eCollection 2014 Oct.	Gill AC	PLoS Negl Trop Dis	2014	41933	PMC4199550		10.1371/journal.pntd.0003224
25338621	A murine macrofilaricide pre-clinical screening model for onchocerciasis and lymphatic filariasis	Halliday A, Guimaraes AF, Tyrer HE, Metuge HM, Patrick CN, Arnaud KO, Kwenti TD, Forsbrook G, Steven A, Cook D, Enyong P, Wanji S, Taylor MJ, Turner JD.	Parasit Vectors. 2014 Oct 24;7:472. doi: 10.1186/s13071-014-0472-z.	Halliday A	Parasit Vectors	2014	41936	PMC4212127		10.1186/s13071-014-0472-z
25365330	Quantification and localization of Watermelon chlorotic stunt virus and Tomato yellow leaf curl virus (Geminiviridae) in populations of Bemisia tabaci (Hemiptera, Aleyrodidae) with differential virus transmission characteristics	Kollenberg M, Winter S, Götz M.	PLoS One. 2014 Nov 3;9(11):e111968. doi: 10.1371/journal.pone.0111968. eCollection 2014.	Kollenberg M	PLoS One	2014	41947	PMC4218829		10.1371/journal.pone.0111968
25473839	The Toll-dorsal pathway is required for resistance to viral oral infection in Drosophila	Ferreira ÁG, Naylor H, Esteves SS, Pais IS, Martins NE, Teixeira L.	PLoS Pathog. 2014 Dec 4;10(12):e1004507. doi: 10.1371/journal.ppat.1004507. eCollection 2014 Dec.	Ferreira ÁG	PLoS Pathog	2014	41978	PMC4256459		10.1371/journal.ppat.1004507
25520356	Macronutrients mediate the functional relationship between Drosophila and Wolbachia	Ponton F, Wilson K, Holmes A, Raubenheimer D, Robinson KL, Simpson SJ.	Proc Biol Sci. 2015 Feb 7;282(1800):20142029. doi: 10.1098/rspb.2014.2029.	Ponton F	Proc Biol Sci	2015	41992	PMC4298205		10.1098/rspb.2014.2029
25575310	Similarities and seasonal variations in bacterial communities from the blood of rodents and from their flea vectors	Cohen C, Toh E, Munro D, Dong Q, Hawlena H.	ISME J. 2015 Jul;9(7):1662-76. doi: 10.1038/ismej.2014.255. Epub 2015 Jan 9.	Cohen C	ISME J	2015	42014	PMC4478706		10.1038/ismej.2014.255
25649218	Identification and ultrastructural characterization of the Wolbachia symbiont in Litomosoides chagasfilhoi	Chagas-Moutinho VA, Silva R, de Souza W, Motta MC.	Parasit Vectors. 2015 Feb 4;8:74. doi: 10.1186/s13071-015-0668-x.	Chagas-Moutinho VA	Parasit Vectors	2015	42040	PMC4323257		10.1186/s13071-015-0668-x
25675099	The intracellular bacterium Wolbachia uses parasitoid wasps as phoretic vectors for efficient horizontal transmission	Ahmed MZ, Li SJ, Xue X, Yin XJ, Ren SX, Jiggins FM, Greeff JM, Qiu BL.	PLoS Pathog. 2015 Feb 12;10(2):e1004672. doi: 10.1371/journal.ppat.1004672. eCollection 2015 Feb.	Ahmed MZ	PLoS Pathog	2015	42048	PMC4347858		10.1371/journal.ppat.1004672
25686301	Prevalence of select vector-borne disease agents in owned dogs of Ghana	Clarke LL, Ballweber LR, Allen K, Little SE, Lappin MR.	J S Afr Vet Assoc. 2014 Sep 11;85(1):996. doi: 10.4102/jsava.v85i1.996.	Clarke LL	J S Afr Vet Assoc	2014	42052			10.4102/jsava.v85i1.996
25695760	Phylogeography of the walnut twig beetle, Pityophthorus juglandis, the vector of thousand cankers disease in North American walnut trees	Rugman-Jones PF, Seybold SJ, Graves AD, Stouthamer R.	PLoS One. 2015 Feb 19;10(2):e0118264. doi: 10.1371/journal.pone.0118264. eCollection 2015.	Rugman-Jones PF	PLoS One	2015	42055	PMC4335055		10.1371/journal.pone.0118264
25706947	Endosymbiont dominated bacterial communities in a dwarf spider	Vanthournout B, Hendrickx F.	PLoS One. 2015 Feb 23;10(2):e0117297. doi: 10.1371/journal.pone.0117297. eCollection 2015.	Vanthournout B	PLoS One	2015	42059	PMC4338242		10.1371/journal.pone.0117297
25739293	[Coevolution of symbiotic bacteria Wolbachia and host mtDNA in Russian populations of the Culex pipiens mosquito complex]	Shaĭkevich EV, Zakharov IA.	Genetika. 2014 Nov;50(11):1390-3.	Shaĭkevich EV	Genetika	2014	42069
25856898	[Presumptive role of Wolbachia in deltamethrin resistance of Culex pipiens pallens]	Hong SC, Lv Y, Fang FJ, Zhu CL.	Zhongguo Xue Xi Chong Bing Fang Zhi Za Zhi. 2014 Dec;26(6):672-4, 680.	Hong SC	Zhongguo Xue Xi Chong Bing Fang Zhi Za Zhi	2014	42105
25886525	Bacterial and protozoal agents of canine vector-borne diseases in the blood of domestic and stray dogs from southern Portugal	Maia C, Almeida B, Coimbra M, Fernandes MC, Cristóvão JM, Ramos C, Martins Â, Martinho F, Silva P, Neves N, Nunes M, Vieira ML, Cardoso L, Campino L.	Parasit Vectors. 2015 Mar 23;8:138. doi: 10.1186/s13071-015-0759-8.	Maia C	Parasit Vectors	2015	42112	PMC4369867		10.1186/s13071-015-0759-8
25906062	Wolbachia utilize host actin for efficient maternal transmission in Drosophila melanogaster	Newton IL, Savytskyy O, Sheehan KB.	PLoS Pathog. 2015 Apr 23;11(4):e1004798. doi: 10.1371/journal.ppat.1004798. eCollection 2015 Apr.	Newton IL	PLoS Pathog	2015	42118	PMC4408098		10.1371/journal.ppat.1004798
25921489	Evidence for horizontal transfer of Wolbachia by a Drosophila mite	Brown AN, Lloyd VK.	Exp Appl Acarol. 2015 Jul;66(3):301-11. doi: 10.1007/s10493-015-9918-z. Epub 2015 Apr 29.	Brown AN	Exp Appl Acarol	2015	42124			10.1007/s10493-015-9918-z
25933928	Prevalence and genetic diversity of endosymbiotic bacteria infecting cassava whiteflies in Africa	Ghosh S, Bouvaine S, Maruthi MN.	BMC Microbiol. 2015 May 2;15:93. doi: 10.1186/s12866-015-0425-5.	Ghosh S	BMC Microbiol	2015	42127	PMC4434523		10.1186/s12866-015-0425-5
25972858	Modeling the indirect effect of Wolbachia on the infection dynamics of horizontally transmitted viruses	Strauß JF, Telschow A.	Front Microbiol. 2015 Apr 28;6:378. doi: 10.3389/fmicb.2015.00378. eCollection 2015.	Strauß JF	Front Microbiol	2015	42139	PMC4412059		10.3389/fmicb.2015.00378
25983231	Microbiome frequency and their association with trypanosome infection in male Glossina morsitans centralis of Western Zambia	Mbewe NJ, Mweempwa C, Guya S, Wamwiri FN.	Vet Parasitol. 2015 Jun 30;211(1-2):93-8. doi: 10.1016/j.vetpar.2015.04.027. Epub 2015 May 8.	Mbewe NJ	Vet Parasitol	2015	42143			10.1016/j.vetpar.2015.04.027
26004817	Symbiosis in an overlooked microcosm: a systematic review of the bacterial flora of mites	Chaisiri K, McGarry JW, Morand S, Makepeace BL.	Parasitology. 2015 Aug;142(9):1152-62. doi: 10.1017/S0031182015000530. Epub 2015 May 25.	Chaisiri K	Parasitology	2015	42150			10.1017/S0031182015000530
26130134	A histochemical study of the Nras/let-60 activity in filarial nematodes	Geary JF, Lovato R, Wanji S, Guderian R, O'Neill M, Specht S, Madrill N, Geary TG, Mackenzie CD.	Parasit Vectors. 2015 Jul 1;8:353. doi: 10.1186/s13071-015-0947-6.	Geary JF	Parasit Vectors	2015	42187	PMC4493820		10.1186/s13071-015-0947-6
26150447	Detection of Low-Level Cardinium and Wolbachia Infections in Culicoides	Mee PT, Weeks AR, Walker PJ, Hoffmann AA, Duchemin JB.	Appl Environ Microbiol. 2015 Sep;81(18):6177-88. doi: 10.1128/AEM.01239-15. Epub 2015 Jul 6.	Mee PT	Appl Environ Microbiol	2015	42193	PMC4542234		10.1128/AEM.01239-15
26470291	Wolbachia Occurrence in Planthopper (Hemiptera: Delphacidae) Vectors of Cereal Viruses in Argentina	Mattio MF, Argüello Caro EB, Rodriguero MS, Dumón AD, Alemandri VM, Truol G.	J Econ Entomol. 2015 Aug;108(4):1526-30. doi: 10.1093/jee/tov140. Epub 2015 Jun 3.	Mattio MF	J Econ Entomol	2015	42293			10.1093/jee/tov140
26485147	Flea-Associated Bacterial Communities across an Environmental Transect in a Plague-Endemic Region of Uganda	Jones RT, Borchert J, Eisen R, MacMillan K, Boegler K, Gage KL.	PLoS One. 2015 Oct 20;10(10):e0141057. doi: 10.1371/journal.pone.0141057. eCollection 2015.	Jones RT	PLoS One	2015	42298	PMC4617453		10.1371/journal.pone.0141057
26495042	Contrasting genetic structure between mitochondrial and nuclear markers in the dengue fever mosquito from Rio de Janeiro: implications for vector control	Rašić G, Schama R, Powell R, Maciel-de Freitas R, Endersby-Harshman NM, Filipović I, Sylvestre G, Máspero RC, Hoffmann AA.	Evol Appl. 2015 Oct;8(9):901-15. doi: 10.1111/eva.12301. Epub 2015 Sep 7.	Rašić G	Evol Appl	2015	42301	PMC4610386		10.1111/eva.12301
26542076	Evaluation of the bacterial microbiome of two flea species using different DNA-isolation techniques provides insights into flea host ecology	Lawrence AL, Hii SF, Chong R, Webb CE, Traub R, Brown G, Šlapeta J.	FEMS Microbiol Ecol. 2015 Dec;91(12):fiv134. doi: 10.1093/femsec/fiv134. Epub 2015 Nov 4.	Lawrence AL	FEMS Microbiol Ecol	2015	42315			10.1093/femsec/fiv134
26573516	Molecular evidence of spotted fever group rickettsiae and Anaplasmataceae from ticks and stray dogs in Bangladesh	Qiu Y, Nakao R, Thu MJ, Akter S, Alam MZ, Kato S, Katakura K, Sugimoto C.	Parasitol Res. 2016 Mar;115(3):949-55. doi: 10.1007/s00436-015-4819-y. Epub 2015 Nov 16.	Qiu Y	Parasitol Res	2016	42326			10.1007/s00436-015-4819-y
26627243	Genome of Rhodnius prolixus, an insect vector of Chagas disease, reveals unique adaptations to hematophagy and parasite infection	Mesquita RD, Vionette-Amaral RJ, Lowenberger C, Rivera-Pomar R, Monteiro FA, Minx P, Spieth J, Carvalho AB, Panzera F, Lawson D, Torres AQ, Ribeiro JM, Sorgine MH, Waterhouse RM, Montague MJ, Abad-Franch F, Alves-Bezerra M, Amaral LR, Araujo HM, Araujo RN, Aravind L, Atella GC, Azambuja P, Berni M, Bittencourt-Cunha PR, Braz GR, Calderón-Fernández G, Carareto CM, Christensen MB, Costa IR, Costa S…	Proc Natl Acad Sci U S A. 2015 Dec 1;112(48):14936-41. doi: 10.1073/pnas.1506226112. Epub 2015 Nov 16.	Mesquita RD	Proc Natl Acad Sci U S A	2015	42341	PMC4672799		10.1073/pnas.1506226112
26670313	Molecular detection of six (endo-) symbiotic bacteria in Belgian mosquitoes: first step towards the selection of appropriate paratransgenesis candidates	Raharimalala FN, Boukraa S, Bawin T, Boyer S, Francis F.	Parasitol Res. 2016 Apr;115(4):1391-9. doi: 10.1007/s00436-015-4873-5. Epub 2015 Dec 16.	Raharimalala FN	Parasitol Res	2016	42355			10.1007/s00436-015-4873-5
26706669	Wolbachia pipientis: A potential candidate for combating and eradicating dengue epidemics in Pakistan	Tahir U, Khan UH, Zubair MS, Bahar-E-Mustafa.	Asian Pac J Trop Med. 2015 Dec;8(12):989-998. doi: 10.1016/j.apjtm.2015.11.012. Epub 2015 Nov 14.	Tahir U	Asian Pac J Trop Med	2015	42365			10.1016/j.apjtm.2015.11.012
26733969	The Hematopoietic Organ: A Cornerstone for Wolbachia Propagation Between and Within Hosts	Braquart-Varnier C, Raimond M, Mappa G, Chevalier FD, Le Clec'h W, Sicard M.	Front Microbiol. 2015 Dec 18;6:1424. doi: 10.3389/fmicb.2015.01424. eCollection 2015.	Braquart-Varnier C	Front Microbiol	2015	42376	PMC4683201		10.3389/fmicb.2015.01424
26746715	The Bacteriome of Bat Flies (Nycteribiidae) from the Malagasy Region: a Community Shaped by Host Ecology, Bacterial Transmission Mode, and Host-Vector Specificity	Wilkinson DA, Duron O, Cordonin C, Gomard Y, Ramasindrazana B, Mavingui P, Goodman SM, Tortosa P.	Appl Environ Microbiol. 2016 Jan 8;82(6):1778-88. doi: 10.1128/AEM.03505-15.	Wilkinson DA	Appl Environ Microbiol	2016	42379	PMC4784053		10.1128/AEM.03505-15
26762514	Culex pipiens and Culex restuans mosquitoes harbor distinct microbiota dominated by few bacterial taxa	Muturi EJ, Kim CH, Bara J, Bach EM, Siddappaji MH.	Parasit Vectors. 2016 Jan 13;9:18. doi: 10.1186/s13071-016-1299-6.	Muturi EJ	Parasit Vectors	2016	42384	PMC4712599		10.1186/s13071-016-1299-6
26771308	Multiple Pathogens Including Potential New Species in Tick Vectors in Côte d'Ivoire	Ehounoud CB, Yao KP, Dahmani M, Achi YL, Amanzougaghene N, Kacou N'Douba A, N'Guessan JD, Raoult D, Fenollar F, Mediannikov O.	PLoS Negl Trop Dis. 2016 Jan 15;10(1):e0004367. doi: 10.1371/journal.pntd.0004367. eCollection 2016 Jan.	Ehounoud CB	PLoS Negl Trop Dis	2016	42385	PMC4714895		10.1371/journal.pntd.0004367
26801597	The impact of the climate on the epidemiology of Dirofilaria immitis in the pet population of the Canary Islands	Montoya-Alonso JA, Carretón E, Morchón R, Silveira-Viera L, Falcón Y, Simón F.	Vet Parasitol. 2016 Jan 30;216:66-71. doi: 10.1016/j.vetpar.2015.12.005. Epub 2015 Dec 15.	Montoya-Alonso JA	Vet Parasitol	2016	42393			10.1016/j.vetpar.2015.12.005
26991800	Roles of the Laodelphax striatellus Down syndrome cell adhesion molecule in Rice stripe virus infection of its insect vector	Zhang F, Li Q, Chen X, Huo Y, Guo H, Song Z, Cui F, Zhang L, Fang R.	Insect Mol Biol. 2016 Aug;25(4):413-21. doi: 10.1111/imb.12226. Epub 2016 Mar 14.	Zhang F	Insect Mol Biol	2016	42448			10.1111/imb.12226
27132518	Bacterial community in Haemaphysalis ticks of domesticated animals from the Orang Asli communities in Malaysia	Khoo JJ, Chen F, Kho KL, Ahmad Shanizza AI, Lim FS, Tan KK, Chang LY, AbuBakar S.	Ticks Tick Borne Dis. 2016 Jul;7(5):929-937. doi: 10.1016/j.ttbdis.2016.04.013. Epub 2016 Apr 21.	Khoo JJ	Ticks Tick Borne Dis	2016	42493			10.1016/j.ttbdis.2016.04.013
27160085	Molecular detection of Leishmania infantum, filariae and Wolbachia spp. in dogs from southern Portugal	Maia C, Altet L, Serrano L, Cristóvão JM, Tabar MD, Francino O, Cardoso L, Campino L, Roura X.	Parasit Vectors. 2016 May 10;9(1):170. doi: 10.1186/s13071-016-1452-2.	Maia C	Parasit Vectors	2016	42501	PMC4862134		10.1186/s13071-016-1452-2
27226403	Stage-specific Proteomes from Onchocerca ochengi, Sister Species of the Human River Blindness Parasite, Uncover Adaptations to a Nodular Lifestyle	Armstrong SD, Xia D, Bah GS, Krishna R, Ngangyung HF, LaCourse EJ, McSorley HJ, Kengne-Ouafo JA, Chounna-Ndongmo PW, Wanji S, Enyong PA, Taylor DW, Blaxter ML, Wastling JM, Tanya VN, Makepeace BL.	Mol Cell Proteomics. 2016 Aug;15(8):2554-75. doi: 10.1074/mcp.M115.055640. Epub 2016 May 25.	Armstrong SD	Mol Cell Proteomics	2016	42517	PMC4974336		10.1074/mcp.M115.055640
27267358	Molecular detection of Bartonella spp. in terrestrial leeches (Haemadipsa rjukjuana) feeding on human and animal blood in Gageo-do, Republic of Korea	Kang JG, Won S, Kim HW, Kim BJ, Park BK, Park TS, Seo HY, Chae JS.	Parasit Vectors. 2016 Jun 7;9(1):326. doi: 10.1186/s13071-016-1613-3.	Kang JG	Parasit Vectors	2016	42530	PMC4897879		10.1186/s13071-016-1613-3
27270383	Prevalence of vector-borne pathogens in dogs from Haiti	Starkey LA, Newton K, Brunker J, Crowdis K, Edourad EJP, Meneus P, Little SE.	Vet Parasitol. 2016 Jul 15;224:7-12. doi: 10.1016/j.vetpar.2016.04.017. Epub 2016 Apr 19.	Starkey LA	Vet Parasitol	2016	42530			10.1016/j.vetpar.2016.04.017
27406568	The Role of Lipid Competition for Endosymbiont-Mediated Protection against Parasitoid Wasps in Drosophila	Paredes JC, Herren JK, Schüpfer F, Lemaitre B.	mBio. 2016 Jul 12;7(4):e01006-16. doi: 10.1128/mBio.01006-16.	Paredes JC	mBio	2016	42565	PMC4958261		10.1128/mBio.01006-16
27419175	Time to Empower Release of Insects Carrying a Dominant Lethal and Wolbachia Against Zika	Dickens BL, Yang J, Cook AR, Carrasco LR.	Open Forum Infect Dis. 2016 May 19;3(2):ofw103. doi: 10.1093/ofid/ofw103. eCollection 2016 Apr.	Dickens BL	Open Forum Infect Dis	2016	42567	PMC4943532		10.1093/ofid/ofw103
27468908	Phylogenetic characterisation of two novel Anaplasmataceae from Australian Ixodes holocyclus ticks: 'Candidatus Neoehrlichia australis' and 'Candidatus Neoehrlichia arcana'	Gofton AW, Doggett S, Ratchford A, Ryan U, Irwin P.	Int J Syst Evol Microbiol. 2016 Oct;66(10):4256-4261. doi: 10.1099/ijsem.0.001344. Epub 2016 Jul 27.	Gofton AW	Int J Syst Evol Microbiol	2016	42581			10.1099/ijsem.0.001344
27515668	Infection Rates of Wolbachia sp. and Bartonella sp. in Different Populations of Fleas	Zurita A, Gutiérrez SG, Cutillas C.	Curr Microbiol. 2016 Nov;73(5):704-713. doi: 10.1007/s00284-016-1119-4. Epub 2016 Aug 11.	Zurita A	Curr Microbiol	2016	42595			10.1007/s00284-016-1119-4
27618991	Structural differences in gut bacteria communities in developmental stages of natural populations of Lutzomyia evansi from Colombia's Caribbean coast	Vivero RJ, Jaramillo NG, Cadavid-Restrepo G, Soto SI, Herrera CX.	Parasit Vectors. 2016 Sep 13;9(1):496. doi: 10.1186/s13071-016-1766-0.	Vivero RJ	Parasit Vectors	2016	42627	PMC5020466		10.1186/s13071-016-1766-0
27665524	25 Years of the Onchocerca ochengi Model	Makepeace BL, Tanya VN.	Trends Parasitol. 2016 Dec;32(12):966-978. doi: 10.1016/j.pt.2016.08.013. Epub 2016 Sep 21.	Makepeace BL	Trends Parasitol	2016	42639			10.1016/j.pt.2016.08.013
27693536	Research for new drugs for elimination of onchocerciasis in Africa	Kuesel AC.	Int J Parasitol Drugs Drug Resist. 2016 Dec;6(3):272-286. doi: 10.1016/j.ijpddr.2016.04.002. Epub 2016 May 19.	Kuesel AC	Int J Parasitol Drugs Drug Resist	2016	42647	PMC5196484		10.1016/j.ijpddr.2016.04.002
27713560	Efficient Enrichment of Bacterial mRNA from Host-Bacteria Total RNA Samples	Kumar N, Lin M, Zhao X, Ott S, Santana-Cruz I, Daugherty S, Rikihisa Y, Sadzewicz L, Tallon LJ, Fraser CM, Dunning Hotopp JC.	Sci Rep. 2016 Oct 7;6:34850. doi: 10.1038/srep34850.	Kumar N	Sci Rep	2016	42651	PMC5054355		10.1038/srep34850
27819272	Diversity of bacteriome associated with Phlebotomus chinensis (Diptera: Psychodidae) sand flies in two wild populations from China	Li K, Chen H, Jiang J, Li X, Xu J, Ma Y.	Sci Rep. 2016 Nov 7;6:36406. doi: 10.1038/srep36406.	Li K	Sci Rep	2016	42682	PMC5098245		10.1038/srep36406
27869790	The genome of Onchocerca volvulus, agent of river blindness	Cotton JA, Bennuru S, Grote A, Harsha B, Tracey A, Beech R, Doyle SR, Dunn M, Hotopp JC, Holroyd N, Kikuchi T, Lambert O, Mhashilkar A, Mutowo P, Nursimulu N, Ribeiro JM, Rogers MB, Stanley E, Swapna LS, Tsai IJ, Unnasch TR, Voronin D, Parkinson J, Nutman TB, Ghedin E, Berriman M, Lustigman S.	Nat Microbiol. 2016 Nov 21;2:16216. doi: 10.1038/nmicrobiol.2016.216.	Cotton JA	Nat Microbiol	2016	42696	PMC5310847	NIHMS848855	10.1038/nmicrobiol.2016.216
27881553	Stage-Specific Transcriptome and Proteome Analyses of the Filarial Parasite Onchocerca volvulus and Its Wolbachia Endosymbiont	Bennuru S, Cotton JA, Ribeiro JM, Grote A, Harsha B, Holroyd N, Mhashilkar A, Molina DM, Randall AZ, Shandling AD, Unnasch TR, Ghedin E, Berriman M, Lustigman S, Nutman TB.	mBio. 2016 Nov 23;7(6):e02028-16. doi: 10.1128/mBio.02028-16.	Bennuru S	mBio	2016	42699	PMC5137501		10.1128/mBio.02028-16
27902186	Multigenetic characterization of 'Candidatus Xenohaliotis californiensis'	Cicala F, Moore JD, Cáceres-Martínez J, Del Río-Portilla MA, Hernández-Rodríguez M, Vásquez-Yeomans R, Rocha-Olivares A.	Int J Syst Evol Microbiol. 2017 Jan;67(1):42-49. doi: 10.1099/ijsem.0.001563. Epub 2017 Feb 20.	Cicala F	Int J Syst Evol Microbiol	2017	42705			10.1099/ijsem.0.001563
27902358	Wolbachia suppresses cell fusing agent virus in mosquito cells	Zhang G, Etebari K, Asgari S.	J Gen Virol. 2016 Dec;97(12):3427-3432. doi: 10.1099/jgv.0.000653. Epub 2016 Nov 8.	Zhang G	J Gen Virol	2016	42705			10.1099/jgv.0.000653
27934910	Extensive genetic diversity of Rickettsiales bacteria in multiple mosquito species	Guo WP, Tian JH, Lin XD, Ni XB, Chen XP, Liao Y, Yang SY, Dumler JS, Holmes EC, Zhang YZ.	Sci Rep. 2016 Dec 9;6:38770. doi: 10.1038/srep38770.	Guo WP	Sci Rep	2016	42714	PMC5146937		10.1038/srep38770
28028089	Wolbachia in Parasitoids Attacking Native European and Introduced Eastern Cherry Fruit Flies in Europe	Schuler H, Kern P, Arthofer W, Vogt H, Fischer M, Stauffer C, Riegler M.	Environ Entomol. 2016 Dec;45(6):1424-1431. doi: 10.1093/ee/nvw137. Epub 2016 Oct 15.	Schuler H	Environ Entomol	2016	42733			10.1093/ee/nvw137
28074180	Horizontally Transferred Genetic Elements in the Tsetse Fly Genome: An Alignment-Free Clustering Approach Using Batch Learning Self-Organising Map (BLSOM)	Nakao R, Abe T, Funayama S, Sugimoto C.	Biomed Res Int. 2016;2016:3164624. doi: 10.1155/2016/3164624. Epub 2016 Dec 15.	Nakao R	Biomed Res Int	2016	42747	PMC5198169		10.1155/2016/3164624
28118850	Humans from Wuchereria bancrofti endemic area elicit substantial immune response to proteins of the filarial parasite Brugia malayi and its endosymbiont Wolbachia	Jha R, Gangwar M, Chahar D, Setty Balakrishnan A, Negi MP, Misra-Bhattacharya S.	Parasit Vectors. 2017 Jan 24;10(1):40. doi: 10.1186/s13071-016-1963-x.	Jha R	Parasit Vectors	2017	42761	PMC5259955		10.1186/s13071-016-1963-x
28241146	Prophage WO genes recapitulate and enhance Wolbachia-induced cytoplasmic incompatibility	LePage DP, Metcalf JA, Bordenstein SR, On J, Perlmutter JI, Shropshire JD, Layton EM, Funkhouser-Jones LJ, Beckmann JF, Bordenstein SR.	Nature. 2017 Mar 9;543(7644):243-247. doi: 10.1038/nature21391. Epub 2017 Feb 27.	LePage DP	Nature	2017	42794	PMC5358093	NIHMS843527	10.1038/nature21391
28241782	Molecular detection and identification of Wolbachia in three species of the genus Lutzomyia on the Colombian Caribbean coast	Vivero RJ, Cadavid-Restrepo G, Herrera CX, Soto SI.	Parasit Vectors. 2017 Feb 28;10(1):110. doi: 10.1186/s13071-017-2031-x.	Vivero RJ	Parasit Vectors	2017	42795	PMC5329942		10.1186/s13071-017-2031-x
28420428	Significant heterogeneity in Wolbachia copy number within and between populations of Onchocerca volvulus	Armoo S, Doyle SR, Osei-Atweneboana MY, Grant WN.	Parasit Vectors. 2017 Apr 18;10(1):188. doi: 10.1186/s13071-017-2126-4.	Armoo S	Parasit Vectors	2017	42845	PMC5395808		10.1186/s13071-017-2126-4
28471518	Bacterial microbiota in small brown planthopper populations with different rice viruses	Li S, Zhou C, Chen G, Zhou Y.	J Basic Microbiol. 2017 Jul;57(7):590-596. doi: 10.1002/jobm.201700004. Epub 2017 May 4.	Li S	J Basic Microbiol	2017	42860			10.1002/jobm.201700004
28534089	Comparison of Microbiomes between Red Poultry Mite Populations (Dermanyssus gallinae): Predominance of Bartonella-like Bacteria	Hubert J, Erban T, Kopecky J, Sopko B, Nesvorna M, Lichovnikova M, Schicht S, Strube C, Sparagano O.	Microb Ecol. 2017 Nov;74(4):947-960. doi: 10.1007/s00248-017-0993-z. Epub 2017 May 22.	Hubert J	Microb Ecol	2017	42879			10.1007/s00248-017-0993-z
28611731	The Genomic Architecture of Novel Simulium damnosum Wolbachia Prophage Sequence Elements and Implications for Onchocerciasis Epidemiology	Crainey JL, Hurst J, Lamberton PHL, Cheke RA, Griffin CE, Wilson MD, de Araújo CPM, Basáñez MG, Post RJ.	Front Microbiol. 2017 May 29;8:852. doi: 10.3389/fmicb.2017.00852. eCollection 2017.	Crainey JL	Front Microbiol	2017	42901	PMC5447182		10.3389/fmicb.2017.00852
28618183	Effects of different temperature regimes on survival of Diaphorina citri and its endosymbiotic bacterial communities	Hussain M, Akutse KS, Ravindran K, Lin Y, Bamisile BS, Qasim M, Dash CK, Wang L.	Environ Microbiol. 2017 Sep;19(9):3439-3449. doi: 10.1111/1462-2920.13821. Epub 2017 Jul 21.	Hussain M	Environ Microbiol	2017	42902			10.1111/1462-2920.13821
28632769	Combining 'omics and microscopy to visualize interactions between the Asian citrus psyllid vector and the Huanglongbing pathogen Candidatus Liberibacter asiaticus in the insect gut	Kruse A, Fattah-Hosseini S, Saha S, Johnson R, Warwick E, Sturgeon K, Mueller L, MacCoss MJ, Shatters RG Jr, Cilia Heck M.	PLoS One. 2017 Jun 20;12(6):e0179531. doi: 10.1371/journal.pone.0179531. eCollection 2017.	Kruse A	PLoS One	2017	42907	PMC5478155		10.1371/journal.pone.0179531
28645313	Molecular investigation and phylogeny of Anaplasmataceae species infecting domestic animals and ticks in Corsica, France	Dahmani M, Davoust B, Tahir D, Raoult D, Fenollar F, Mediannikov O.	Parasit Vectors. 2017 Jun 23;10(1):302. doi: 10.1186/s13071-017-2233-2.	Dahmani M	Parasit Vectors	2017	42911	PMC5481957		10.1186/s13071-017-2233-2
28747221	Prevalence of heartworm in dogs and cats of Madrid, Spain	Montoya-Alonso JA, Morchón R, Falcón-Cordón Y, Falcón-Cordón S, Simón F, Carretón E.	Parasit Vectors. 2017 Jul 26;10(1):354. doi: 10.1186/s13071-017-2299-x.	Montoya-Alonso JA	Parasit Vectors	2017	42944	PMC5530495		10.1186/s13071-017-2299-x
28793927	Microbial population analysis of the midgut of Melophagus ovinus via high-throughput sequencing	Duan DY, Liu GH, Cheng TY, Wang YQ.	Parasit Vectors. 2017 Aug 9;10(1):382. doi: 10.1186/s13071-017-2323-1.	Duan DY	Parasit Vectors	2017	42958	PMC5550933		10.1186/s13071-017-2323-1
28799248	Molecular detection of Wolbachia pipientis in natural populations of sandfly vectors of Leishmania infantum in endemic areas: first detection in Lutzomyia longipalpis	DA Rocha NO, Lambert SM, Dias-Lima AG, Julião FS, Souza BMPS.	Med Vet Entomol. 2018 Mar;32(1):111-114. doi: 10.1111/mve.12255. Epub 2017 Aug 11.	DA Rocha NO	Med Vet Entomol	2018	42959			10.1111/mve.12255
28805302	Torix group Rickettsia are widespread in Culicoides biting midges (Diptera: Ceratopogonidae), reach high frequency and carry unique genomic features	Pilgrim J, Ander M, Garros C, Baylis M, Hurst GDD, Siozios S.	Environ Microbiol. 2017 Oct;19(10):4238-4255. doi: 10.1111/1462-2920.13887. Epub 2017 Sep 18.	Pilgrim J	Environ Microbiol	2017	42962	PMC5656822		10.1111/1462-2920.13887
28824591	Intestinal Bacterial Communities of Trypanosome-Infected and Uninfected Glossina palpalis palpalis from Three Human African Trypanomiasis Foci in Cameroon	Jacob F, Melachio TT, Njitchouang GR, Gimonneau G, Njiokou F, Abate L, Christen R, Reveillaud J, Geiger A.	Front Microbiol. 2017 Aug 3;8:1464. doi: 10.3389/fmicb.2017.01464. eCollection 2017.	Jacob F	Front Microbiol	2017	42969	PMC5541443		10.3389/fmicb.2017.01464
28824885	AmiD Is a Novel Peptidoglycan Amidase in Wolbachia Endosymbionts of Drosophila melanogaster	Wilmes M, Meier K, Schiefer A, Josten M, Otten CF, Klöckner A, Henrichfreise B, Vollmer W, Hoerauf A, Pfarr K.	Front Cell Infect Microbiol. 2017 Aug 4;7:353. doi: 10.3389/fcimb.2017.00353. eCollection 2017.	Wilmes M	Front Cell Infect Microbiol	2017	42969	PMC5543032		10.3389/fcimb.2017.00353
28854601	Large-Scale Identification of Wolbachia pipientis Effectors	Rice DW, Sheehan KB, Newton ILG.	Genome Biol Evol. 2017 Jul 1;9(7):1925-1937. doi: 10.1093/gbe/evx139.	Rice DW	Genome Biol Evol	2017	42979	PMC5544941		10.1093/gbe/evx139
28905230	Molecular detection of Anaplasma platys, Anaplasma phagocytophilum and Wolbachia sp. but not Ehrlichia canis in Croatian dogs	Huber D, Reil I, Duvnjak S, Jurković D, Lukačević D, Pilat M, Beck A, Mihaljević Ž, Vojta L, Polkinghorne A, Beck R.	Parasitol Res. 2017 Nov;116(11):3019-3026. doi: 10.1007/s00436-017-5611-y. Epub 2017 Sep 14.	Huber D	Parasitol Res	2017	42993			10.1007/s00436-017-5611-y
28969836	Therapeutic trial of doxycyclin plus ivermectin for the treatment of Brugia malayi naturally infected cats	Khowawisetsut L, Sarasombath PT, Thammapalo S, Loymek S, Korbarsa T, Nochote H, Phuakrod A, Choochote W, Wongkamchai S.	Vet Parasitol. 2017 Oct 15;245:42-47. doi: 10.1016/j.vetpar.2017.08.009. Epub 2017 Aug 18.	Khowawisetsut L	Vet Parasitol	2017	43012			10.1016/j.vetpar.2017.08.009
28973572	A Comparison of Wolbachia Infection Frequencies in Varroa With Prevalence of Deformed Wing Virus	Grau T, Brandt A, DeLeon S, Meixner MD, Strauß JF, Joop G, Telschow A.	J Insect Sci. 2017 May 1;17(3):72. doi: 10.1093/jisesa/iex039.	Grau T	J Insect Sci	2017	43012	PMC5538322		10.1093/jisesa/iex039
29063344	Haematospirillum and insect Wolbachia DNA in avian blood	Hornok S, Ágh N, Takács N, Kontschán J, Hofmann-Lehmann R.	Antonie Van Leeuwenhoek. 2018 Mar;111(3):479-483. doi: 10.1007/s10482-017-0961-0. Epub 2017 Oct 23.	Hornok S	Antonie Van Leeuwenhoek	2018	43033			10.1007/s10482-017-0961-0
29093481	Midgut Bacterial Diversity of Wild Populations of Phlebotomus (P.) papatasi, the Vector of Zoonotic Cutaneous Leishmaniasis (ZCL) in Turkey	Karakuş M, Karabey B, Orçun Kalkan Ş, Özdemir G, Oğuz G, Erişöz Kasap Ö, Alten B, Töz S, Özbel Y.	Sci Rep. 2017 Nov 1;7(1):14812. doi: 10.1038/s41598-017-13948-2.	Karakuş M	Sci Rep	2017	43042	PMC5665960		10.1038/s41598-017-13948-2
29143657	Clinical benefits of incorporating doxycycline into a canine heartworm treatment protocol	Nelson CT, Myrick ES, Nelson TA.	Parasit Vectors. 2017 Nov 9;10(Suppl 2):515. doi: 10.1186/s13071-017-2446-4.	Nelson CT	Parasit Vectors	2017	43056	PMC5688473		10.1186/s13071-017-2446-4
29143669	Considerations for using minocycline vs doxycycline for treatment of canine heartworm disease	Papich MG.	Parasit Vectors. 2017 Nov 9;10(Suppl 2):493. doi: 10.1186/s13071-017-2449-1.	Papich MG	Parasit Vectors	2017	43056	PMC5688484		10.1186/s13071-017-2449-1
29169377	First detection of Wolbachia-infected Culicoides (Diptera: Ceratopogonidae) in Europe: Wolbachia and Cardinium infection across Culicoides communities revealed in Spain	Pagès N, Muñoz-Muñoz F, Verdún M, Pujol N, Talavera S.	Parasit Vectors. 2017 Nov 23;10(1):582. doi: 10.1186/s13071-017-2486-9.	Pagès N	Parasit Vectors	2017	43064	PMC5701505		10.1186/s13071-017-2486-9
29214346	Comparative genomics reveals the presence of putative toxin-antitoxin system in Wolbachia genomes	Singhal K, Mohanty S.	Mol Genet Genomics. 2018 Apr;293(2):525-540. doi: 10.1007/s00438-017-1402-5. Epub 2017 Dec 6.	Singhal K	Mol Genet Genomics	2018	43077			10.1007/s00438-017-1402-5
29234308	Horizontal Transmission of Intracellular Insect Symbionts via Plants	Chrostek E, Pelz-Stelinski K, Hurst GDD, Hughes GL.	Front Microbiol. 2017 Nov 28;8:2237. doi: 10.3389/fmicb.2017.02237. eCollection 2017.	Chrostek E	Front Microbiol	2017	43083	PMC5712413		10.3389/fmicb.2017.02237
29311247	Diaphorina citri Nymphs Are Resistant to Morphological Changes Induced by "Candidatus Liberibacter asiaticus" in Midgut Epithelial Cells	Mann M, Fattah-Hosseini S, Ammar ED, Stange R, Warrick E, Sturgeon K, Shatters R, Heck M.	Infect Immun. 2018 Mar 22;86(4):e00889-17. doi: 10.1128/IAI.00889-17. Print 2018 Apr.	Mann M	Infect Immun	2018	43110	PMC5865033		10.1128/IAI.00889-17
29334340	Identification of anti-filarial leads against aspartate semialdehyde dehydrogenase of Wolbachia endosymbiont of Brugia malayi: combined molecular docking and molecular dynamics approaches	Amala M, Rajamanikandan S, Prabhu D, Surekha K, Jeyakanthan J.	J Biomol Struct Dyn. 2019 Feb;37(2):394-410. doi: 10.1080/07391102.2018.1427633. Epub 2018 Feb 6.	Amala M	J Biomol Struct Dyn	2019	43116			10.1080/07391102.2018.1427633
29519772	Natural infection of questing ixodid ticks with protozoa and bacteria in Chonburi Province, Thailand	Wattanamethanont J, Kaewthamasorn M, Tiawsirisup S.	Ticks Tick Borne Dis. 2018 Mar;9(3):749-758. doi: 10.1016/j.ttbdis.2018.02.020. Epub 2018 Mar 5.	Wattanamethanont J	Ticks Tick Borne Dis	2018	43169			10.1016/j.ttbdis.2018.02.020
29526588	Rapid Global Spread of wRi-like Wolbachia across Multiple Drosophila	Turelli M, Cooper BS, Richardson KM, Ginsberg PS, Peckenpaugh B, Antelope CX, Kim KJ, May MR, Abrieux A, Wilson DA, Bronski MJ, Moore BR, Gao JJ, Eisen MB, Chiu JC, Conner WR, Hoffmann AA.	Curr Biol. 2018 Mar 19;28(6):963-971.e8. doi: 10.1016/j.cub.2018.02.015. Epub 2018 Mar 8.	Turelli M	Curr Biol	2018	43172	PMC5882237	NIHMS949817	10.1016/j.cub.2018.02.015
29573202	Localization and dynamics of Wolbachia infection in Asian citrus psyllid Diaphorina citri, the insect vector of the causal pathogens of Huanglongbing	Ren SL, Li YH, Ou D, Guo YJ, Qureshi JA, Stansly PA, Qiu BL.	Microbiologyopen. 2018 Jun;7(3):e00561. doi: 10.1002/mbo3.561. Epub 2018 Mar 23.	Ren SL	Microbiologyopen	2018	43184	PMC6011985		10.1002/mbo3.561
29588003	Back to the future: the sterile insect technique against mosquito disease vectors	Lees RS, Gilles JR, Hendrichs J, Vreysen MJ, Bourtzis K.	Curr Opin Insect Sci. 2015 Aug;10:156-162. doi: 10.1016/j.cois.2015.05.011. Epub 2015 Jun 3.	Lees RS	Curr Opin Insect Sci	2015	43188			10.1016/j.cois.2015.05.011
29596879	A novel bacterial symbiont association in the hispid beetle, Octodonta nipae (Coleoptera: Chrysomelidae), their dynamics and phylogeny	Ali H, Muhammad A, Islam SU, Islam W, Hou Y.	Microb Pathog. 2018 May;118:378-386. doi: 10.1016/j.micpath.2018.03.046. Epub 2018 Mar 27.	Ali H	Microb Pathog	2018	43189			10.1016/j.micpath.2018.03.046
29686091	One prophage WO gene rescues cytoplasmic incompatibility in Drosophila melanogaster	Shropshire JD, On J, Layton EM, Zhou H, Bordenstein SR.	Proc Natl Acad Sci U S A. 2018 May 8;115(19):4987-4991. doi: 10.1073/pnas.1800650115. Epub 2018 Apr 23.	Shropshire JD	Proc Natl Acad Sci U S A	2018	43215	PMC5948995		10.1073/pnas.1800650115
29722798	Stochastic processes govern bacterial communities from the blood of pikas and from their arthropod vectors	Li H, Li T, Qu J.	FEMS Microbiol Ecol. 2018 Jun 1;94(6). doi: 10.1093/femsec/fiy082.	Li H	FEMS Microbiol Ecol	2018	43224			10.1093/femsec/fiy082
29745300	wsp-based analysis of Wolbachia strains associated with Phlebotomus papatasi and P. sergenti (Diptera: Psychodidae) main cutaneous leishmaniasis vectors, introduction of a new subgroup wSerg	Karimian F, Vatandoost H, Rassi Y, Maleki-Ravasan N, Choubdar N, Koosha M, Arzamani K, Moradi-Asl E, Veysi A, Alipour H, Shirani M, Oshaghi MA.	Pathog Glob Health. 2018 May;112(3):152-160. doi: 10.1080/20477724.2018.1471438. Epub 2018 May 10.	Karimian F	Pathog Glob Health	2018	43231	PMC6056827		10.1080/20477724.2018.1471438
29893631	Assessing Cat Flea Microbiomes in Northern and Southern California by 16S rRNA Next-Generation Sequencing	Vasconcelos EJR, Billeter SA, Jett LA, Meinersmann RJ, Barr MC, Diniz PPVP, Oakley BB.	Vector Borne Zoonotic Dis. 2018 Sep;18(9):491-499. doi: 10.1089/vbz.2018.2282. Epub 2018 Jun 12.	Vasconcelos EJR	Vector Borne Zoonotic Dis	2018	43264			10.1089/vbz.2018.2282
29897678	Wolbachia pipientis grows in Saccharomyces cerevisiae evoking early death of the host and deregulation of mitochondrial metabolism	Uribe-Alvarez C, Chiquete-Félix N, Morales-García L, Bohórquez-Hernández A, Delgado-Buenrostro NL, Vaca L, Peña A, Uribe-Carvajal S.	Microbiologyopen. 2019 Apr;8(4):e00675. doi: 10.1002/mbo3.675. Epub 2018 Jun 13.	Uribe-Alvarez C	Microbiologyopen	2019	43265	PMC6460262		10.1002/mbo3.675
30060072	A Tangled Web: Origins of Reproductive Parasitism	Gillespie JJ, Driscoll TP, Verhoeve VI, Rahman MS, Macaluso KR, Azad AF.	Genome Biol Evol. 2018 Sep 1;10(9):2292-2309. doi: 10.1093/gbe/evy159.	Gillespie JJ	Genome Biol Evol	2018	43312	PMC6133264		10.1093/gbe/evy159
30106293	Candidatus Liberibacter asiaticus Minimally Alters Expression of Immunity and Metabolism Proteins in Hemolymph of Diaphorina citri, the Insect Vector of Huanglongbing	Kruse A, Ramsey JS, Johnson R, Hall DG, MacCoss MJ, Heck M.	J Proteome Res. 2018 Sep 7;17(9):2995-3011. doi: 10.1021/acs.jproteome.8b00183. Epub 2018 Aug 27.	Kruse A	J Proteome Res	2018	43327			10.1021/acs.jproteome.8b00183
30148833	The microbiota of hematophagous ectoparasites collected from migratory birds	Cerutti F, Modesto P, Rizzo F, Cravero A, Jurman I, Costa S, Giammarino M, Mandola ML, Goria M, Radovic S, Cattonaro F, Acutis PL, Peletto S.	PLoS One. 2018 Aug 27;13(8):e0202270. doi: 10.1371/journal.pone.0202270. eCollection 2018.	Cerutti F	PLoS One	2018	43340	PMC6110481		10.1371/journal.pone.0202270
30165658	Molecular Detection of Vector-Borne Pathogens in Rural Dogs and Associated Ctenocephalides felis Fleas (Siphonaptera: Pulicidae) in Easter Island (Chile)	Cevidanes A, Di Cataldo S, Vera F, Lillo P, Millán J.	J Med Entomol. 2018 Oct 25;55(6):1659-1663. doi: 10.1093/jme/tjy141.	Cevidanes A	J Med Entomol	2018	43343			10.1093/jme/tjy141
30275487	Distribution and phylogenetics of whiteflies and their endosymbiont relationships after the Mediterranean species invasion in Brazil	de Moraes LA, Muller C, Bueno RCOF, Santos A, Bello VH, De Marchi BR, Watanabe LFM, Marubayashi JM, Santos BR, Yuki VA, Takada HM, de Barros DR, Neves CG, da Silva FN, Gonçalves MJ, Ghanim M, Boykin L, Pavan MA, Krause-Sakate R.	Sci Rep. 2018 Oct 1;8(1):14589. doi: 10.1038/s41598-018-32913-1.	de Moraes LA	Sci Rep	2018	43376	PMC6167372		10.1038/s41598-018-32913-1
30470176	What can a weevil teach a fly, and reciprocally? Interaction of host immune systems with endosymbionts in Glossina and Sitophilus	Zaidman-Rémy A, Vigneron A, Weiss BL, Heddi A.	BMC Microbiol. 2018 Nov 23;18(Suppl 1):150. doi: 10.1186/s12866-018-1278-5.	Zaidman-Rémy A	BMC Microbiol	2018	43429	PMC6251153		10.1186/s12866-018-1278-5
30470177	Prevalence of symbionts and trypanosome infections in tsetse flies of two villages of the "Faro and Déo" division of the Adamawa region of Cameroon	Kame-Ngasse GI, Njiokou F, Melachio-Tanekou TT, Farikou O, Simo G, Geiger A.	BMC Microbiol. 2018 Nov 23;18(Suppl 1):159. doi: 10.1186/s12866-018-1286-5.	Kame-Ngasse GI	BMC Microbiol	2018	43429	PMC6251084		10.1186/s12866-018-1286-5
30470179	Combining paratransgenesis with SIT: impact of ionizing radiation on the DNA copy number of Sodalis glossinidius in tsetse flies	Demirbas-Uzel G, De Vooght L, Parker AG, Vreysen MJB, Mach RL, Van Den Abbeele J, Abd-Alla AMM.	BMC Microbiol. 2018 Nov 23;18(Suppl 1):160. doi: 10.1186/s12866-018-1283-8.	Demirbas-Uzel G	BMC Microbiol	2018	43429	PMC6251162		10.1186/s12866-018-1283-8
30470185	High-sensitivity detection of cryptic Wolbachia in the African tsetse fly (Glossina spp.)	Schneider DI, Parker AG, Abd-Alla AM, Miller WJ.	BMC Microbiol. 2018 Nov 23;18(Suppl 1):140. doi: 10.1186/s12866-018-1291-8.	Schneider DI	BMC Microbiol	2018	43429	PMC6251158		10.1186/s12866-018-1291-8
30470187	Prevalence of trypanosomes, salivary gland hypertrophy virus and Wolbachia in wild populations of tsetse flies from West Africa	Ouedraogo GMS, Demirbas-Uzel G, Rayaisse JB, Gimonneau G, Traore AC, Avgoustinos A, Parker AG, Sidibe I, Ouedraogo AG, Traore A, Bayala B, Vreysen MJB, Bourtzis K, Abd-Alla AMM.	BMC Microbiol. 2018 Nov 23;18(Suppl 1):153. doi: 10.1186/s12866-018-1287-4.	Ouedraogo GMS	BMC Microbiol	2018	43429	PMC6251090		10.1186/s12866-018-1287-4
30470190	Nuclear and Wolbachia-based multimarker approach for the rapid and accurate identification of tsetse species	Augustinos AA, Meki IK, Demirbas-Uzel G, Ouédraogo GMS, Saridaki A, Tsiamis G, Parker AG, Abd-Alla AMM, Bourtzis K.	BMC Microbiol. 2018 Nov 23;18(Suppl 1):147. doi: 10.1186/s12866-018-1295-4.	Augustinos AA	BMC Microbiol	2018	43429	PMC6251096		10.1186/s12866-018-1295-4
30474731	Distribution and Variation of Bacterial Endosymbiont and "Candidatus Liberibacter asiaticus" Titer in the Huanglongbing Insect Vector, Diaphorina citri Kuwayama	Hosseinzadeh S, Shams-Bakhsh M, Mann M, Fattah-Hosseini S, Bagheri A, Mehrabadi M, Heck M.	Microb Ecol. 2019 Jul;78(1):206-222. doi: 10.1007/s00248-018-1290-1. Epub 2018 Nov 24.	Hosseinzadeh S	Microb Ecol	2019	43431			10.1007/s00248-018-1290-1
30541614	Detection of Wolbachia and different trypanosome species in Glossina palpalis palpalis populations from three sleeping sickness foci of southern Cameroon	Kanté ST, Melachio T, Ofon E, Njiokou F, Simo G.	Parasit Vectors. 2018 Dec 12;11(1):630. doi: 10.1186/s13071-018-3229-2.	Kanté ST	Parasit Vectors	2018	43448	PMC6292098		10.1186/s13071-018-3229-2
30560551	Co-occurrence of pederin-producing and Wolbachia endobacteria in Paederus fuscipes Curtis, 1840 (Coleoptera: Staphilinidae) and its evolutionary consequences	Maleki-Ravasan N, Akhavan N, Raz A, Jafari M, Zakeri S, Dinparast Djadid N.	Microbiologyopen. 2018 Dec 17;8(7):e777. doi: 10.1002/mbo3.777. Online ahead of print.	Maleki-Ravasan N	Microbiologyopen	2018	43453	PMC6612549		10.1002/mbo3.777
30587225	Efficacy and side effects of doxycycline versus minocycline in the three-dose melarsomine canine adulticidal heartworm treatment protocol	Savadelis MD, Day KM, Bradner JL, Wolstenholme AJ, Dzimianski MT, Moorhead AR.	Parasit Vectors. 2018 Dec 27;11(1):671. doi: 10.1186/s13071-018-3264-z.	Savadelis MD	Parasit Vectors	2018	43462	PMC6307258		10.1186/s13071-018-3264-z
30596205	Scaled deployment of Wolbachia to protect the community from dengue and other Aedes transmitted arboviruses	O'Neill SL, Ryan PA, Turley AP, Wilson G, Retzki K, Iturbe-Ormaetxe I, Dong Y, Kenny N, Paton CJ, Ritchie SA, Brown-Kenyon J, Stanford D, Wittmeier N, Jewell NP, Tanamas SK, Anders KL, Simmons CP.	Version 3. Gates Open Res. 2019 Aug 13;2:36. doi: 10.12688/gatesopenres.12844.3. eCollection 2018.	O'Neill SL	Gates Open Res	2019	43733	PMC6305154		10.12688/gatesopenres.12844.3
30620733	Matching the genetics of released and local Aedes aegypti populations is critical to assure Wolbachia invasion	Garcia GA, Sylvestre G, Aguiar R, da Costa GB, Martins AJ, Lima JBP, Petersen MT, Lourenço-de-Oliveira R, Shadbolt MF, Rašić G, Hoffmann AA, Villela DAM, Dias FBS, Dong Y, O'Neill SL, Moreira LA, Maciel-de-Freitas R.	PLoS Negl Trop Dis. 2019 Jan 8;13(1):e0007023. doi: 10.1371/journal.pntd.0007023. eCollection 2019 Jan.	Garcia GA	PLoS Negl Trop Dis	2019	43474	PMC6338382		10.1371/journal.pntd.0007023
30622893	Assessing the natural circulation of canine vector-borne pathogens in foxes, ticks and fleas in protected areas of Argentine Patagonia with negligible dog participation	Millán J, Travaini A, Cevidanes A, Sacristán I, Rodríguez A.	Int J Parasitol Parasites Wildl. 2018 Dec 28;8:63-70. doi: 10.1016/j.ijppaw.2018.11.007. eCollection 2019 Apr.	Millán J	Int J Parasitol Parasites Wildl	2018	43475	PMC6319024		10.1016/j.ijppaw.2018.11.007
30716462	Endosymbionts interaction with trypanosomes in Palpalis group of Glossina captured in southwest Nigeria	Odeniran PO, Macleod ET, Ademola IO, Welburn SC.	Parasitol Int. 2019 Jun;70:64-69. doi: 10.1016/j.parint.2019.01.011. Epub 2019 Feb 1.	Odeniran PO	Parasitol Int	2019	43501			10.1016/j.parint.2019.01.011
30729921	Molecular identification of Wolbachia and Sodalis glossinidius in the midgut of Glossina fuscipes quanzensis from the Democratic Republic of Congo	Simo G, Kanté ST, Madinga J, Kame G, Farikou O, Ilombe G, Geiger A, Lutumba P, Njiokou F.	Parasite. 2019;26:5. doi: 10.1051/parasite/2019005. Epub 2019 Feb 7.	Simo G	Parasite	2019	43504	PMC6366345		10.1051/parasite/2019005
30798391	Genome organisation and comparative genomics of four novel Wolbachia genome assemblies from Indian Drosophila host	Singhal K, Mohanty S.	Funct Integr Genomics. 2019 Jul;19(4):617-632. doi: 10.1007/s10142-019-00664-5. Epub 2019 Feb 23.	Singhal K	Funct Integr Genomics	2019	43521			10.1007/s10142-019-00664-5
30817823	Trap Location and Premises Condition Influences on Aedes aegypti (Diptera: Culicidae) Catches Using Biogents Sentinel Traps During a 'Rear and Release' Program: Implications for Designing Surveillance Programs	Staunton KM, Yeeles P, Townsend M, Nowrouzi S, Paton CJ, Trewin B, Pagendam D, Bondarenco A, Devine GJ, Snoad N, Beebe NW, Ritchie SA.	J Med Entomol. 2019 Jun 27;56(4):1102-1111. doi: 10.1093/jme/tjz018.	Staunton KM	J Med Entomol	2019	43525			10.1093/jme/tjz018
30820826	Molecular detection and identification of Wolbachia endosymbiont in fleas (Insecta: Siphonaptera)	Onder Z, Ciloglu A, Duzlu O, Yildirim A, Okur M, Yetismis G, Inci A.	Folia Microbiol (Praha). 2019 Nov;64(6):789-796. doi: 10.1007/s12223-019-00692-5. Epub 2019 Feb 28.	Onder Z	Folia Microbiol (Praha)	2019	43526			10.1007/s12223-019-00692-5
30834147	Botanophila flies, vectors of Epichloë fungal spores, are infected by Wolbachia	Pagel L, Bultman T, Górzyńska K, Lembicz M, Leuchtmann A, Sangliana A, Richards N.	Mycology. 2018 Sep 8;10(1):1-5. doi: 10.1080/21501203.2018.1515119. eCollection 2019 Mar.	Pagel L	Mycology	2018	43530	PMC6394329		10.1080/21501203.2018.1515119
30889229	Exploring the bacteriome in anthropophilic ticks: To investigate the vectors for diagnosis	Portillo A, Palomar AM, de Toro M, Santibáñez S, Santibáñez P, Oteo JA.	PLoS One. 2019 Mar 19;14(3):e0213384. doi: 10.1371/journal.pone.0213384. eCollection 2019.	Portillo A	PLoS One	2019	43544	PMC6424421		10.1371/journal.pone.0213384
30949677	Sequencing the Obligate Intracellular Rhabdochlamydia helvetica within Its Tick Host Ixodes ricinus to Investigate Their Symbiotic Relationship	Pillonel T, Bertelli C, Aeby S, de Barsy M, Jacquier N, Kebbi-Beghdadi C, Mueller L, Vouga M, Greub G.	Genome Biol Evol. 2019 Apr 1;11(4):1334-1344. doi: 10.1093/gbe/evz072.	Pillonel T	Genome Biol Evol	2019	43561	PMC6490308		10.1093/gbe/evz072
30953430	The Wolbachia Endosymbionts	Landmann F.	Microbiol Spectr. 2019 Mar;7(2). doi: 10.1128/microbiolspec.BAI-0018-2019.	Landmann F	Microbiol Spectr	2019	43562			10.1128/microbiolspec.BAI-0018-2019
30999960	Dirofilaria repens in dogs and humans in Lithuania	Sabūnas V, Radzijevskaja J, Sakalauskas P, Petkevičius S, Karvelienė B, Žiliukienė J, Lipatova I, Paulauskas A.	Parasit Vectors. 2019 Apr 18;12(1):177. doi: 10.1186/s13071-019-3406-y.	Sabūnas V	Parasit Vectors	2019	43575	PMC6472076		10.1186/s13071-019-3406-y
31068442	Discovery of short-course antiwolbachial quinazolines for elimination of filarial worm infections	Bakowski MA, Shiroodi RK, Liu R, Olejniczak J, Yang B, Gagaring K, Guo H, White PM, Chappell L, Debec A, Landmann F, Dubben B, Lenz F, Struever D, Ehrens A, Frohberger SJ, Sjoberg H, Pionnier N, Murphy E, Archer J, Steven A, Chunda VC, Fombad FF, Chounna PW, Njouendou AJ, Metuge HM, Ndzeshang BL, Gandjui NV, Akumtoh DN, Kwenti TDB, Woods AK, Joseph SB, Hull MV, Xiong W, Kuhen KL, Taylor MJ, Wanji…	Sci Transl Med. 2019 May 8;11(491):eaav3523. doi: 10.1126/scitranslmed.aav3523.	Bakowski MA	Sci Transl Med	2019	43595			10.1126/scitranslmed.aav3523
31095639	Color morphology of Diaphorina citri influences interactions with its bacterial endosymbionts and 'Candidatus Liberibacter asiaticus'	Hosseinzadeh S, Ramsey J, Mann M, Bennett L, Hunter WB, Shams-Bakhsh M, Hall DG, Heck M.	PLoS One. 2019 May 16;14(5):e0216599. doi: 10.1371/journal.pone.0216599. eCollection 2019.	Hosseinzadeh S	PLoS One	2019	43602	PMC6522040		10.1371/journal.pone.0216599
31120156	Wolbachia strain wAlbA blocks Zika virus transmission in Aedes aegypti	Chouin-Carneiro T, Ant TH, Herd C, Louis F, Failloux AB, Sinkins SP.	Med Vet Entomol. 2020 Mar;34(1):116-119. doi: 10.1111/mve.12384. Epub 2019 May 23.	Chouin-Carneiro T	Med Vet Entomol	2020	43609	PMC7027442		10.1111/mve.12384
31234774	Bacterial microbiomes of Ixodes scapularis ticks collected from Massachusetts and Texas, USA	Thapa S, Zhang Y, Allen MS.	BMC Microbiol. 2019 Jun 24;19(1):138. doi: 10.1186/s12866-019-1514-7.	Thapa S	BMC Microbiol	2019	43642	PMC6591839		10.1186/s12866-019-1514-7
31242186	Two-By-One model of cytoplasmic incompatibility: Synthetic recapitulation by transgenic expression of cifA and cifB in Drosophila	Shropshire JD, Bordenstein SR.	PLoS Genet. 2019 Jun 26;15(6):e1008221. doi: 10.1371/journal.pgen.1008221. eCollection 2019 Jun.	Shropshire JD	PLoS Genet	2019	43643	PMC6594578		10.1371/journal.pgen.1008221
31267762	Metaproteomics characterization of the alphaproteobacteria microbiome in different developmental and feeding stages of the poultry red mite Dermanyssus gallinae (De Geer, 1778)	Lima-Barbero JF, Díaz-Sanchez S, Sparagano O, Finn RD, de la Fuente J, Villar M.	Avian Pathol. 2019 Sep;48(sup1):S52-S59. doi: 10.1080/03079457.2019.1635679. Epub 2019 Aug 2.	Lima-Barbero JF	Avian Pathol	2019	43650			10.1080/03079457.2019.1635679
31300097	Molecular evidence of bacteria in Melophagus ovinus sheep keds and Hippobosca equina forest flies collected from sheep and horses in northeastern Algeria	Boucheikhchoukh M, Mechouk N, Benakhla A, Raoult D, Parola P.	Comp Immunol Microbiol Infect Dis. 2019 Aug;65:103-109. doi: 10.1016/j.cimid.2019.05.010. Epub 2019 May 10.	Boucheikhchoukh M	Comp Immunol Microbiol Infect Dis	2019	43660			10.1016/j.cimid.2019.05.010
31334887	Prevalence of Babesia spp. and clinical characteristics of Babesia vulpes infections in North American dogs	Barash NR, Thomas B, Birkenheuer AJ, Breitschwerdt EB, Lemler E, Qurollo BA.	J Vet Intern Med. 2019 Sep;33(5):2075-2081. doi: 10.1111/jvim.15560. Epub 2019 Jul 23.	Barash NR	J Vet Intern Med	2019	43670	PMC6766513		10.1111/jvim.15560
31362350	Molecular Analysis of Canine Filaria and Its Wolbachia Endosymbionts in Domestic Dogs Collected from Two Animal University Hospitals in Bangkok Metropolitan Region, Thailand	Satjawongvanit H, Phumee A, Tiawsirisup S, Sungpradit S, Brownell N, Siriyasatien P, Preativatanyou K.	Pathogens. 2019 Jul 29;8(3):114. doi: 10.3390/pathogens8030114.	Satjawongvanit H	Pathogens	2019	43678	PMC6789508		10.3390/pathogens8030114
31369548	Spatio-temporal distribution of Spiroplasma infections in the tsetse fly (Glossina fuscipes fuscipes) in northern Uganda	Schneider DI, Saarman N, Onyango MG, Hyseni C, Opiro R, Echodu R, O'Neill M, Bloch D, Vigneron A, Johnson TJ, Dion K, Weiss BL, Opiyo E, Caccone A, Aksoy S.	PLoS Negl Trop Dis. 2019 Aug 1;13(8):e0007340. doi: 10.1371/journal.pntd.0007340. eCollection 2019 Aug.	Schneider DI	PLoS Negl Trop Dis	2019	43679	PMC6692048		10.1371/journal.pntd.0007340
31409391	Differential ABC transporter gene expression in adult Dirofilaria immitis males and females following in vitro treatment with ivermectin, doxycycline or a combination of both	Lucchetti C, Genchi M, Venco L, Menozzi A, Serventi P, Bertini S, Bazzocchi C, Kramer LH, Vismarra A.	Parasit Vectors. 2019 Aug 13;12(1):401. doi: 10.1186/s13071-019-3645-y.	Lucchetti C	Parasit Vectors	2019	43692	PMC6693208		10.1186/s13071-019-3645-y
31462916	Natural Wolbachia infections are common in the major malaria vectors in Central Africa	Ayala D, Akone-Ella O, Rahola N, Kengne P, Ngangue MF, Mezeme F, Makanga BK, Nigg M, Costantini C, Simard F, Prugnolle F, Roche B, Duron O, Paupy C.	Evol Appl. 2019 Jun 11;12(8):1583-1594. doi: 10.1111/eva.12804. eCollection 2019 Sep.	Ayala D	Evol Appl	2019	43707	PMC6708434		10.1111/eva.12804
31477173	Comparative genomic analysis of six Glossina genomes, vectors of African trypanosomes	Attardo GM, Abd-Alla AMM, Acosta-Serrano A, Allen JE, Bateta R, Benoit JB, Bourtzis K, Caers J, Caljon G, Christensen MB, Farrow DW, Friedrich M, Hua-Van A, Jennings EC, Larkin DM, Lawson D, Lehane MJ, Lenis VP, Lowy-Gallego E, Macharia RW, Malacrida AR, Marco HG, Masiga D, Maslen GL, Matetovici I, Meisel RP, Meki I, Michalkova V, Miller WJ, Minx P, Mireji PO, Ometto L, Parker AG, Rio R, Rose C, …	Genome Biol. 2019 Sep 2;20(1):187. doi: 10.1186/s13059-019-1768-2.	Attardo GM	Genome Biol	2019	43712	PMC6721284		10.1186/s13059-019-1768-2
31504075	The phage gene wmk is a candidate for male killing by a bacterial endosymbiont	Perlmutter JI, Bordenstein SR, Unckless RL, LePage DP, Metcalf JA, Hill T, Martinez J, Jiggins FM, Bordenstein SR.	PLoS Pathog. 2019 Sep 10;15(9):e1007936. doi: 10.1371/journal.ppat.1007936. eCollection 2019 Sep.	Perlmutter JI	PLoS Pathog	2019	43719	PMC6736233		10.1371/journal.ppat.1007936
31565105	Molecular Detection of Bartonella spp. in China and St. Kitts	Huang K, Kelly PJ, Zhang J, Yang Y, Liu W, Kalalah A, Wang C.	Can J Infect Dis Med Microbiol. 2019 Sep 3;2019:3209013. doi: 10.1155/2019/3209013. eCollection 2019.	Huang K	Can J Infect Dis Med Microbiol	2019	43739	PMC6745129		10.1155/2019/3209013
31592190	Suppression of Wolbachia-mediated male-killing in the butterfly Hypolimnas bolina involves a single genomic region	Reynolds LA, Hornett EA, Jiggins CD, Hurst GDD.	PeerJ. 2019 Oct 1;7:e7677. doi: 10.7717/peerj.7677. eCollection 2019.	Reynolds LA	PeerJ	2019	43747	PMC6777490		10.7717/peerj.7677
31647706	A Novel Methodology For Recording Wing Beat Frequencies of Untethered Male and Female Aedes aegypti	Staunton KM, Usher L, Prachar T, Ritchie SA, Snoad N, Johnson BJ.	J Am Mosq Control Assoc. 2019 Sep;35(3):169-177. doi: 10.2987/18-6799.1.	Staunton KM	J Am Mosq Control Assoc	2019	43763			10.2987/18-6799.1
31665056	Regional biogeography of microbiota composition in the Chagas disease vector Rhodnius pallescens	Kieran TJ, Arnold KMH, Thomas JC 4th, Varian CP, Saldaña A, Calzada JE, Glenn TC, Gottdenker NL.	Parasit Vectors. 2019 Oct 29;12(1):504. doi: 10.1186/s13071-019-3761-8.	Kieran TJ	Parasit Vectors	2019	43769	PMC6821009		10.1186/s13071-019-3761-8
31667465	Establishment of wMel Wolbachia in Aedes aegypti mosquitoes and reduction of local dengue transmission in Cairns and surrounding locations in northern Queensland, Australia	Ryan PA, Turley AP, Wilson G, Hurst TP, Retzki K, Brown-Kenyon J, Hodgson L, Kenny N, Cook H, Montgomery BL, Paton CJ, Ritchie SA, Hoffmann AA, Jewell NP, Tanamas SK, Anders KL, Simmons CP, O'Neill SL.	Version 2. Gates Open Res. 2020 Apr 8;3:1547. doi: 10.12688/gatesopenres.13061.2. eCollection 2019.	Ryan PA	Gates Open Res	2020	43943	PMC6801363		10.12688/gatesopenres.13061.2
31690673	Paternal Grandmother Age Affects the Strength of Wolbachia-Induced Cytoplasmic Incompatibility in Drosophila melanogaster	Layton EM, On J, Perlmutter JI, Bordenstein SR, Shropshire JD.	mBio. 2019 Nov 5;10(6):e01879-19. doi: 10.1128/mBio.01879-19.	Layton EM	mBio	2019	43776	PMC6831774		10.1128/mBio.01879-19
31723729	The World Health Organization 2030 goals for onchocerciasis: Insights and perspectives from mathematical modelling: NTD Modelling Consortium Onchocerciasis Group	NTD Modelling Consortium Onchocerciasis Group.	Gates Open Res. 2019 Sep 26;3:1545. doi: 10.12688/gatesopenres.13067.1. eCollection 2019.	NTD Modelling Consortium Onchocerciasis Group	Gates Open Res	2019	43784	PMC6820451		10.12688/gatesopenres.13067.1
31799614	Investigating Male Aedes aegypti (Diptera: Culicidae) Attraction to Different Oviposition Containers Using Various Configurations of the Sound Gravid Aedes Trap	Staunton KM, Rohde BB, Townsend M, Liu J, Desnoyer M, Howell P, Amos B, Crawford J, Snoad N, Ritchie SA.	J Med Entomol. 2020 May 4;57(3):957-961. doi: 10.1093/jme/tjz229.	Staunton KM	J Med Entomol	2020	43804			10.1093/jme/tjz229
31801631	Implementation of test-and-treat with doxycycline and temephos ground larviciding as alternative strategies for accelerating onchocerciasis elimination in an area of loiasis co-endemicity: the COUNTDOWN consortium multi-disciplinary study protocol	Wanji S, Nji TM, Hamill L, Dean L, Ozano K, Njouendou AJ, Abong RA, Obie ED, Amuam A, Ekanya R, Ndongmo WPC, Ndzeshang BL, Fung EG, Nnamdi DB, Nkimbeng DA, Teghen S, Kah E, Piotrowski H, Forrer A, Khan JAM, Woode ME, Niessen L, Watson V, Njoumemi Z, Murdoch ME, Thomson R, Theobald S, Enyong P, Turner JD, Taylor MJ.	Parasit Vectors. 2019 Dec 4;12(1):574. doi: 10.1186/s13071-019-3826-8.	Wanji S	Parasit Vectors	2019	43805	PMC6894124		10.1186/s13071-019-3826-8
31870290	Wolbachia infection in Argentinean populations of Anastrepha fraterculus sp1: preliminary evidence of sex ratio distortion by one of two strains	Conte CA, Segura DF, Milla FH, Augustinos A, Cladera JL, Bourtzis K, Lanzavecchia SB.	BMC Microbiol. 2019 Dec 24;19(Suppl 1):289. doi: 10.1186/s12866-019-1652-y.	Conte CA	BMC Microbiol	2019	43824	PMC6929328		10.1186/s12866-019-1652-y
31900308	Wolbachia Endosymbiont of the Horn Fly (Haematobia irritans irritans): a Supergroup A Strain with Multiple Horizontally Acquired Cytoplasmic Incompatibility Genes	Madhav M, Parry R, Morgan JAT, James P, Asgari S.	Appl Environ Microbiol. 2020 Mar 2;86(6):e02589-19. doi: 10.1128/AEM.02589-19. Print 2020 Mar 2.	Madhav M	Appl Environ Microbiol	2020	43835	PMC7054098		10.1128/AEM.02589-19
31921019	Changes in Microbiota Across Developmental Stages of Aedes koreicus, an Invasive Mosquito Vector in Europe: Indications for Microbiota-Based Control Strategies	Alfano N, Tagliapietra V, Rosso F, Manica M, Arnoldi D, Pindo M, Rizzoli A.	Front Microbiol. 2019 Dec 10;10:2832. doi: 10.3389/fmicb.2019.02832. eCollection 2019.	Alfano N	Front Microbiol	2019	43841	PMC6914824		10.3389/fmicb.2019.02832
31927646	Ticks, fleas and endosymbionts in the ectoparasite fauna of the black-eared opossum Dipelphis aurita in Brazil	Bezerra-Santos MA, Nogueira BCF, Yamatogi RS, Ramos RAN, Galhardo JA, Campos AK.	Exp Appl Acarol. 2020 Mar;80(3):329-338. doi: 10.1007/s10493-020-00468-4. Epub 2020 Jan 11.	Bezerra-Santos MA	Exp Appl Acarol	2020	43844			10.1007/s10493-020-00468-4
31961929	Cryptic Wolbachia (Rickettsiales: Rickettsiaceae) Detection and Prevalence in Culicoides (Diptera: Ceratopogonidae) Midge Populations in the United States	Covey H, Hall RH, Krafsur A, Matthews ML, Shults PT, Brelsfoard CL.	J Med Entomol. 2020 Jan 21:tjaa003. doi: 10.1093/jme/tjaa003. Online ahead of print.	Covey H	J Med Entomol	2020	43852			10.1093/jme/tjaa003
32024068	Ovitraps Provide a Reliable Estimate of Wolbachia Frequency during wMelBr Strain Deployment in a Geographically Isolated Aedes aegypti Population	de Jesus CP, Dias FBS, Villela DMA, Maciel-de-Freitas R.	Insects. 2020 Feb 1;11(2):92. doi: 10.3390/insects11020092.	de Jesus CP	Insects	2020	43868	PMC7074419		10.3390/insects11020092
32028994	Description, molecular characteristics and Wolbachia endosymbionts of Onchocerca borneensis Uni, Mat Udin & Takaoka n. sp. (Nematoda: Filarioidea) from the Bornean bearded pig Sus barbatus Müller (Cetartiodactyla: Suidae) of Sarawak, Malaysia	Uni S, Mat Udin AS, Agatsuma T, Junker K, Saijuntha W, Bunchom N, Fukuda M, Martin C, Lefoulon E, Labat A, Khan FAA, Low VL, Cheah PL, Lim YA, Ramli R, Belabut DM, Zainuri NA, Matsubayashi M, Omar H, Bhassu S, Uga S, Hashim R, Takaoka H, Azirun MS.	Parasit Vectors. 2020 Feb 6;13(1):50. doi: 10.1186/s13071-020-3907-8.	Uni S	Parasit Vectors	2020	43869	PMC7006428		10.1186/s13071-020-3907-8
32091199	Macrofilaricides: An Unmet Medical Need for Filarial Diseases	Hawryluk NA.	ACS Infect Dis. 2020 Apr 10;6(4):662-671. doi: 10.1021/acsinfecdis.9b00469. Epub 2020 Mar 5.	Hawryluk NA	ACS Infect Dis	2020	43886			10.1021/acsinfecdis.9b00469
32163151	Parallel Sequencing of Wolbachia wCer2 from Donor and Novel Hosts Reveals Multiple Incompatibility Factors and Genome Stability after Host Transfers	Morrow JL, Schneider DI, Klasson L, Janitz C, Miller WJ, Riegler M.	Genome Biol Evol. 2020 May 1;12(5):720-735. doi: 10.1093/gbe/evaa050.	Morrow JL	Genome Biol Evol	2020	43903	PMC7259677		10.1093/gbe/evaa050
32164779	Correction to: Identification and molecular characterization of Wolbachia strains in natural populations of Aedes albopictus in China	Hu Y, Xi Z, Liu X, Wang J, Guo Y, Ren D, Wu H, Wang X, Chen B, Liu Q.	Parasit Vectors. 2020 Mar 12;13(1):124. doi: 10.1186/s13071-020-3917-6.	Hu Y	Parasit Vectors	2020	43904	PMC7066774		10.1186/s13071-020-3917-6
32207826	Detection of Wolbachia (Rickettsiales: Anaplasmataceae) and Candidatus Liberibacter asiaticus (Rhizobiales: Rhizobiaceae) Associated With Diaphorina citri (Hemiptera: Liviidae) Collected From Citrus reticulata (Sapindales: Rutaceae) and Alternate Host, Cordia myxa (Boraginales: Boraginaceae)	Guz N, Arshad M, Cagatay NS, Dageri A, Ullah MI.	J Econ Entomol. 2020 Jun 6;113(3):1486-1492. doi: 10.1093/jee/toaa043.	Guz N	J Econ Entomol	2020	43915			10.1093/jee/toaa043
32278312	Exploiting insect-specific viruses as a novel strategy to control vector-borne disease	Patterson EI, Villinger J, Muthoni JN, Dobel-Ober L, Hughes GL.	Curr Opin Insect Sci. 2020 Jun;39:50-56. doi: 10.1016/j.cois.2020.02.005. Epub 2020 Feb 28.	Patterson EI	Curr Opin Insect Sci	2020	43933	PMC7302987	NIHMS1583295	10.1016/j.cois.2020.02.005
32314037	Comparison of the Rhizosphere Soil Microbial Community Structure and Diversity Between Powdery Mildew-Infected and Noninfected Strawberry Plants in a Greenhouse by High-Throughput Sequencing Technology	Yang J, Wei S, Su D, Zhang Z, Chen S, Luo Z, Shen X, Lai Y, Jamil A, Tong J, Cui X.	Curr Microbiol. 2020 Apr 20. doi: 10.1007/s00284-020-01948-x. Online ahead of print.	Yang J	Curr Microbiol	2020	43943			10.1007/s00284-020-01948-x
32358830	Peptide conjugated morpholinos for management of the huanglongbing pathosystem	Sandoval-Mojica AF, Altman S, Hunter WB, Pelz-Stelinski KS.	Pest Manag Sci. 2020 May 1. doi: 10.1002/ps.5877. Online ahead of print.	Sandoval-Mojica AF	Pest Manag Sci	2020	43954			10.1002/ps.5877
32402821	Prevalence of canine and human dirofilariosis in Puebla, Mexico	Zumaquero L, Simón F, Carretón E, Hernández I, Sandoval C, Morchón R.	Vet Parasitol. 2020 May 5;282:109098. doi: 10.1016/j.vetpar.2020.109098. Online ahead of print.	Zumaquero L	Vet Parasitol	2020	43965			10.1016/j.vetpar.2020.109098
32455576	Detection of Canine Vector-Borne Filariasis and Their Wolbachia Endosymbionts in French Guiana	Laidoudi Y, Marie JL, Tahir D, Watier-Grillot S, Mediannikov O, Davoust B.	Microorganisms. 2020 May 21;8(5):770. doi: 10.3390/microorganisms8050770.	Laidoudi Y	Microorganisms	2020	43979	PMC7285362		10.3390/microorganisms8050770
32522243	Transinfection of buffalo flies (Haematobia irritans exigua) with Wolbachia and effect on host biology	Madhav M, Brown G, Morgan JAT, Asgari S, McGraw EA, James P.	Parasit Vectors. 2020 Jun 10;13(1):296. doi: 10.1186/s13071-020-04161-8.	Madhav M	Parasit Vectors	2020	43994	PMC7285521		10.1186/s13071-020-04161-8
32559297	Wolbachia (Rickettsiales: Alphaproteobacteria) Infection in the Leafhopper Vector of Sugarcane White Leaf Disease	Wangkeeree J, Tewaruxsa P, Roddee J, Hanboonsong Y.	J Insect Sci. 2020 May 1;20(3):20. doi: 10.1093/jisesa/ieaa053.	Wangkeeree J	J Insect Sci	2020	44002	PMC7304560		10.1093/jisesa/ieaa053
32560686	A chromosome-level assembly of the cat flea genome uncovers rampant gene duplication and genome size plasticity	Driscoll TP, Verhoeve VI, Gillespie JJ, Johnston JS, Guillotte ML, Rennoll-Bankert KE, Rahman MS, Hagen D, Elsik CG, Macaluso KR, Azad AF.	BMC Biol. 2020 Jun 19;18(1):70. doi: 10.1186/s12915-020-00802-7.	Driscoll TP	BMC Biol	2020	44003	PMC7305587		10.1186/s12915-020-00802-7
32571427	Development of a multiplex qPCR-based approach for the diagnosis of Dirofilaria immitis, D. repens and Acanthocheilonema reconditum	Laidoudi Y, Davoust B, Varloud M, Niang EHA, Fenollar F, Mediannikov O.	Parasit Vectors. 2020 Jun 22;13(1):319. doi: 10.1186/s13071-020-04185-0.	Laidoudi Y	Parasit Vectors	2020	44006	PMC7309989		10.1186/s13071-020-04185-0
32581639	Wolbachia: a possible weapon for controlling dengue in Nepal	Khadka S, Proshad R, Thapa A, Acharya KP, Kormoker T.	Trop Med Health. 2020 Jun 22;48:50. doi: 10.1186/s41182-020-00237-4. eCollection 2020.	Khadka S	Trop Med Health	2020	44008	PMC7310046		10.1186/s41182-020-00237-4
32588179	First Molecular Detection of Dirofilaria immitis and D. repens in Dogs from Kyrgyzstan	Aydın MF, Altay K, Aytmirzakizi A, Dumanlı N.	Acta Parasitol. 2020 Jun 25. doi: 10.1007/s11686-020-00245-8. Online ahead of print.	Aydın MF	Acta Parasitol	2020	44009			10.1007/s11686-020-00245-8
32589643	Microbiome diversity in Diaphorina citri populations from Kenya and Tanzania shows links to China	Ajene IJ, Khamis FM, van Asch B, Pietersen G, Rasowo BA, Ombura FL, Wairimu AW, Akutse KS, Sétamou M, Mohamed S, Ekesi S.	PLoS One. 2020 Jun 26;15(6):e0235348. doi: 10.1371/journal.pone.0235348. eCollection 2020.	Ajene IJ	PLoS One	2020	44009	PMC7319306		10.1371/journal.pone.0235348
3409790	Fine structure of the vagina, accessory glands, uterus, oviducts and Gene's organ in the unfed tick, Ornithodoros (Pavlovskyella) erraticus (Ixodoidea: Argasidae)	el Shoura SM.	Exp Appl Acarol. 1988 Mar;4(2):95-108. doi: 10.1007/BF01193868.	el Shoura SM	Exp Appl Acarol	1988	32203			10.1007/BF01193868
9327557	Endosymbionts of ticks and their relationship to Wolbachia spp. and tick-borne pathogens of humans and animals	Noda H, Munderloh UG, Kurtti TJ.	Appl Environ Microbiol. 1997 Oct;63(10):3926-32.	Noda H	Appl Environ Microbiol	1997	35739	PMC168704
9327558	Characterization of an endosymbiont infecting wood ticks, Dermacentor andersoni, as a member of the genus Francisella	Niebylski ML, Peacock MG, Fischer ER, Porcella SF, Schwan TG.	Appl Environ Microbiol. 1997 Oct;63(10):3933-40.	Niebylski ML	Appl Environ Microbiol	1997	35739	PMC168705
9559095	Allozyme polymorphism and geographic variation in the small brown planthopper, Laodelphax striatellus (Homoptera: Delphacidae)	Hoshizaki S.	Biochem Genet. 1997 Dec;35(11-12):383-93. doi: 10.1023/a:1022233700872.	Hoshizaki S	Biochem Genet	1997	35914			10.1023/a:1022233700872

## Sheet: Selected
Yellow shadded lines represents the studies that used more than one complementary methodologies to detect Wolbachia
Number ID	Manuscript title	Authors	Analized species	Infection details	Wolbachia type	Detection methods	Country	Number of species
1	Wolbachia Endobacteria in Natural Populations of Cx.pipiens of Iran and Its Phylogenetic Congruence	Karami et al 2016	Cx. Pipiens	Infected: 87,3%	wPip	NESTED PCR wsp	Iran	1
2	LOW GENETIC DIVERSITY IN Wolbachia-INFECTED Cx. quinquefasciatus (DIPTERA: CULICIDAE) FROM BRAZIL AND ARGENTINA	Morais et al., 2012	Cx. quinquefasciatus	Infected: 100%;	wPip	PCR wsp	Brazil and Argentina	1
3	Endosymbiotic Bacterium Wolbachia pipientis in Synanthropic Populations of the Mosquito Cx. pipiens pipiens L. (Diptera, Culicidae)	Vinogradova et al., 2003	Cx. pipiens	Infected: 88-98%; Non- infected	S/A	PCR WSP	Russia	1
4	Identification of Wolbachia Strains in Mosquito Disease Vectors	Osei-Poku et al., 2012	An. gambiae, An. funestus, An. coustani, Cx. quinquefasciatus, Ma. Uniformis, Ma. africana, Ae. aegypti, Ae. bromeliae, Ae. metallicus	An. gambiae, An. funestus, An. coustani: Non-infected; Cx. quinquefasciatus 42%; Ma. uniformis 26%; Ma. africana: 27%; Ae. aegypti 0%; Ae. bromeliae: 75%; Ae. metallicus: 50%	Ae. bromeliae, Ae. metallicus: A group;	PCR WSP	Kenya	9
5	Many compatible Wolbachia strains coexist within natural populations of Cx. pipiens mosquito	Duron, 2010	Cx. pipiens	Infected: 100%	37 strains from wPip	PCR: ISWpi1 and 10 genes from the prophago WO	France	1
6	Bacterial diversity of field-caught mosquitoes, Ae. albopictus and Ae. aegypti from diferent geographic regions of Madagascar	Zouache et al., 2010	Ae. albopictus and Ae. aegypti	Ae. albopictus: Infected: 99%; Ae. aegypti: Non-infected	Ae. albopictus: wAlbA e wAlbB	PCR wsp; Wolbachia isolation in cell culture	Madagascar	2
7	A preliminary survey for Wolbachia and bacteriophage WO infections in Indian mosquitoes (Diptera: Culicidae)	Ravikumar et al., 2010	Ae. aegypti, Ae. vittatus, Ae. chrysolineatus, Ae. pseudotaeniatus, An. stephensi, An. culicifacies e An. subpictus, Cx. pseudovishnui, Cx. tritaeniorhynchus, Cx. bitaeniorhynchus, Cx. pallidothorax, Lu. fuscan, Ae. albopictus, Cx. gelidus, Cx. vishnui, Cx. sitiens, Cx. quinquefasciatus, Ar. subalbatus, Ar. kesseli, Tx. splendens.	Non-infected: Ae. aegypti, Ae. vittatus, Ae. chrysolineatus, Ae. pseudotaeniatus, An. stephensi, An. culicifacies e An. subpictus, Cx. pseudovishnui, Cx. tritaeniorhynchus, Cx. bitaeniorhynchus, Cx. pallidothorax, Lu. fuscan. Infected: Ae. albopictus, Cx. gelidus, Cx. vishnui, Cx. sitiens, Cx. quinquefasciatus, Ar. subalbatus, Ar. kesseli, Tx. splendens.	Ae. albopictus(AB), Cx. gelidus (A), Cx. vishnui (B), Cx. quinquefasciatus (B), Ar. subalbatus (A), Ar. kesseli (B), Tx. splendens(AB).	Pcr specific primers to wAlbA e wAlbB	India	20
8	Wolbachia Population in Vectors and Non-vectors: A Sustainable Approach Towards Dengue Control	Mohanty et al., 2018	An. culicifacies, An. stephensi, An. barbirostris, An. subpictus, An. vagus, An. minimus, An. fluviatilis, Ae. aegypti, Ae. vittatus, Ar. theobaldi, and Mn. annulifera, Ae. albopictus, Cx. quinquefasciatus; Cx. vishnui; Cx. gelidus; Armigeres subalbatus; Ma. indiana, Ma. uniformis.	Non-infected: An. culicifacies, An. stephensi, An. barbirostris, An. subpictus, An. vagus, An. minimus, An. fluviatilis, Ae. aegypti, Ae. vittatus, Ar. theobaldi, and Mn. annulifera; Infected: Ae. albopictus; Cx. quinquefasciatus; Cx. vishnui; Cx. gelidus; Armigeres subalbatus; Ma. indiana, Ma. uniformis.	Ae. albopictus, AB and wAlbA; Ar. subalbatus wAlbA; Ae. albopictus wPip; Cx. quinquefasciatus wPip B; Cx. vishnui B; Cx. gelidus A; Ma. indiana AB, Ma. uniformis AB.	PCR wsp and specific primers to wAlbA e wAlbB	India	18
9	Dirofilaria and Wolbachia in mosquitoes (Diptera: Culicidae) in central European Russia and on the Black Sea coast	Shaikevich et al., 2019	Cx. pipiens; Cq. richiardii, Ae. albopictus,Ae. cinereus, Cx. modestus, Ae. cantans, Ae. aegypti,Ae. caspius, Ae. cataphylla, Ae. сommunis, Ae. diateus, Ae. excrucians, Ae. geniculatus, Ae. intrudens, Ae. leucomelas, Ae. punctor, Ae. strictus, Ae. vexans, An. messeae, Сх. torrentium	Infected: 93% Cx. pipiens; Cq. richiardii (68%), Ae. albopictus(56%),Ae. cinereus(37%),Cx. modestus (7%) and Ae. cantans(3%). Non-infected Ae. aegypti,Ae. caspius, Ae. cataphylla, Ae. сommunis, Ae. diateus, Ae. excrucians, Ae. geniculatus, Ae. intrudens, Ae. leucomelas, Ae. punctor, Ae. strictus, Ae. vexans, An. messeae, Сх. torrentium: NEGATIVOS	Ae. albopictus: A and B groups, Cq. richiardii and Cx. pipiens B group. Cq. richiardii: wCrich , Ae. cinereus: wAcin, Ae. cantans: wOcan	Pcr wsp; specific primers to wAlbA e wAlbB, PCR-RFLP to wPip	Russia	20
10	Molecular detection of six (endo-) symbiotic bacteria in Belgian mosquitoes: first step towards the selection of appropriate paratransgenesis candidates	Raharimalala et al., 2015	Cx. pipiens, Cx. hortensis, Cx. torrentium, An. claviger, An. maculipennis e Culiseta annulata, Cq. richiardii, Ae. albopictus, Oc. dorsalis, An. plumbeus, Oc. geniculatus	Infected: Cx. hortensis (16,7%). Cq. richiardii, Ae. albopictus, Cx. pipiens and Oc. dorsalis: 100%. Non infected: An. plumbeus, Oc. geniculatus, Cx. torrentium, An. claviger, An. maculipennis, Culiseta annulata.	S/A	PCR for gene srrs	Belgium	11
11	First report of natural Wolbachia infection in wild An. funestus population in Senegal	Niang et al., 2018	An. funestus	Infected: 1.21%	wAnfu -A and wAnfu -B.	PCR 16S	Senegal	1
12	A field survey for Wolbachia and phage WO infections of Ae. albopictus in Guangzhou City, China	Zhang et al. 2013	Ae. albopictus	Infected: 100%	wAlbA and wAlbB	PCR to wAlbA,wAlbB	China	1
13	Bacteriophage WO-B and Wolbachia in natural mosquito hosts: infection incidence, transmission mode and relative density	CHAUVATCHARIN, BAIMAI, KITTAYAPONG, 2006	Ae. vexans, Ae. vigilax (Skuse), Ae. aegypti (Linnaeus), Ae. malayensis, An. barbirostris, An. aconitus, An. culicifaces, An. camprestris, An. dirus, An. dirus An. jamesii, An. minimus s.l, An. nivipes, An. subpictus, An. vagus, Cx. tritaeniorhynchus, Cx. whitmorei, Cx. fuscanus, Or. andamanesis ,Or. anopheloides, Ae. niveus, Ae. Novoniveus, Ae. albopictus, Ae. gardnerii, Ae. perplexus, Ae. pseud…	Non infected: Ae. vexans, Ae. vigilax (Skuse), Ae. aegypti (Linnaeus), Ae. malayensis, An. barbirostris, An. aconitus, An. culicifaces, An. camprestris, An. dirus, An. dirus An. jamesii, An. minimus s.l, An. nivipes, An. subpictus, An. vagus, Cx. tritaeniorhynchus, Cx. whitmorei, Cx. fuscanus, Or. andamanesis ,Or. anopheloides; Infected: Ae. niveus, Ae. Novoniveus, Ae. albopictus, Ae. gardnerii, …	Ae. niveus wNiv A, Ae. Novoniveus wNov A, Ae. albopictus wAlbA, wAlbB, Ae. gardnerii wGar, Ae. perplexus wPerp B, Ae. pseudalbopictus wPseu B, Ar. kesseli wKes B, Ar. subalbatus wSub A, Cq. crassipes B wCras, Cx. fuscocephala wFusc B, Cx. gelidus wGel B, Cx. quinquefasciatus wPip B, Cx. sitiens B wSit, Cx. brevipalpis A wBre, Cx. eumelanomyia A wEum, Cx. lophoceraomyia A wLop, Hodgesia sp. A wHod…	PCR for the bacteriophago WO: gene orf7	South Asia	43
14	Detection of diverse Wolbachia 16S rRNA sequences at low titers from malaria vectors in Kayin state, Myanmar	Sawasdichai et al., 2019	An. minimus, An. baimaii, An. maculatus, An. pseudowillmori, An. sawadwongporni, An. dirus, An. Annularis, An. Asiaticus, An. Barbirostris, An. Aconitus, An. Culicifacies, An. Harrisoni, An. Jeyporiensis, An. Varuna, An. Hyrcanus, An. Jamesii, An. Kochi, An. Introlatus, An. Rampae, An. Karwari, An. Subpictus, An. Tessellatus.	Infected: An. minimus, An. baimaii, An. maculatus, An. pseudowillmori, An. sawadwongporni, An. dirus, Non infected: An. Annularis, An. Asiaticus, An. Barbirostris, An. Aconitus, An. Culicifacies, An. Harrisoni, An. Jeyporiensis, An. Varuna, An. Hyrcanus, An. Jamesii, An. Kochi, An. Introlatus, An. Rampae, An. Karwari, An. Subpictus, An. Tessellatus	An. minimus(F,D), An. baimaii(B,D) , An. maculatus (F,B), An. pseudowillmori(B), An. sawadwongporni (B), An. dirus(B)	qPCR 16S rRNA	Myamar	22
15	Wolbachia endobacteria in a natural population of Cx. quinquefasciatus from filariasis endemic villages of south India and its phylogenetic implication	Sunish et al., 2011	Cx. quinquefasciatus	Infected: 91.2%	S/A	PCR 16S rRNA and wsp	India	1
16	Dynamics of prevalence and diversity of avian malaria infections in wild Cx. pipiens mosquitoes: The effects of Wolbachia, filarial nematodes and insecticide resistance	Zélé et al. 2014	Cx. pipiens	Infected: 100%	wPip II e III	RFLP for ank2 e pk1, PCR and sequencing for GP15	France	1
17	Biological characterization of Ae. albopictus (Diptera: Culicidae) in Argentina: implications for arbovirus transmission	Chuchuy et al., 2018	Ae. albopictus	Infected: 79%	wAlbA and wAlbB	multiplex pcr for wsp, wAlbA and wAlbB	Argentina	1
18	Culex torrentium mosquitoes from Germany are negative for Wolbachia	LEGGEWIE et al., 2018	Cx. torrentium, Cx. pipiens	Infected: Cx pipiens: 93%. Non infected: Culex torrentium	S/A	qPCR from WSP	Germany	2
19	Pilot survey of mosquitoes (Diptera: Culicidae) from southeastern Georgia, USA for Wolbachia and Rickettsia felis (Rickettsiales: Rickettsiaceae)	Anderson, Rustin, Eremeeva , 2019	Cx. quinquefasciatus, Ae. albopictus,Cx. pipiens, An. crucians, An. punctipennis.	Infected: Cx. quinquefasciatus: 97,9%, Ae. albopictus 95,5%, Cx. pipiens 66,7%. NOn infected: An. crucians, An. punctipennis	Cx. quinquefasciatus B, Ae. albopictus A e B.	qPCR 16S rRNA, PCR for wsp e specific primers to A and B	USA	5
20	Geographic distribution of wolbachial infections in mosquitoes from Thailand	Wiwatanaratanabutr, 2013	Ae. albopictus, Ae. albotaeniatus, Ae. craggi , Ae. lineatopennis, Ae. niveus, Ae. perplexus , Ae. pseudalbopictus , Ae. vittatus, Ae. vexans, Armigeres kesseli ,Armigeres subalbatus, Coquillettidia crassipes, Cx. brevipalpis, Cx. (Eumelanomyia) spp. ,Cx. fuscocephala , Cx. gelidus , Cx. (Lophoceraomyia) sp. , Cx. pallidothorax, Cx. quinquefasciatus , Cx. sitiens , Cx. tritaeniorhynchus , Cx. vis…	Infected: Ae. albopictus, Ae. albotaeniatus, Ae. craggi , Ae. lineatopennis, Ae. niveus, Ae. perplexus , Ae. pseudalbopictus , Ae. vittatus, Ae. vexans, Armigeres kesseli ,Armigeres subalbatus, Coquillettidia crassipes, Cx. brevipalpis, Cx. (Eumelanomyia) spp. ,Cx. fuscocephala , Cx. gelidus , Cx. (Lophoceraomyia) sp. , Cx. pallidothorax, Cx. quinquefasciatus , Cx. sitiens , Cx. tritaeniorhynchus…	S/A	PCR for wsp and groE	Thailand	74
21	Molecular (Sub)Grouping of Endosymbiont Wolbachia Infection Among Mosquitoes of Taiwan	Tsai, et al., 2004	An. sinensis, An. maculatu, Ae. elsiae vicarius, Ae. japonicus shintienensis, Ae. togoi, Ae. aegypti, Cx. tritaeniorhynchus summorosus, Cx. pallidothorax, Cx. foliatus, Cx. okinawae, Cx. fuscanus, Cx. halifaxii, Hz. taiwanensis, Ur. maxima, Ae. albopictus, Ar. subalbatus, Ar. omissus, Cx. mimeticus, Cx. murrelli, Cx. neomimulus, Cx. pipiens molestus, Cx. quinquefasciatus, Cx. bicornutus, Ml. genu…	Non-infected: An. sinensis, An. maculatu, Ae. elsiae vicarius, Ae. japonicus shintienensis, Ae. togoi, Ae. aegypti, Cx. tritaeniorhynchus summorosus, Cx. pallidothorax, Cx. foliatus, Cx. okinawae, Cx. fuscanus, Cx. halifaxii, Hz. taiwanensis, Ur. maxima Infected: Ae. albopictus, Ar. subalbatus, Ar. omissus, Cx. mimeticus, Cx. murrelli, Cx. neomimulus, Cx. pipiens molestus, Cx. quinquefasciatus, C…	Ae. Albopictus (wPip e wAlbA), Ar. Omissus (wPip), Cx. neomimulus (wPip), Cx. pipiens molestus (wPip), Cx. Quinquefasciatus (wPip), Cx. Bicornutus (wPip), Ml. Genurostris (wPap), Mn. Uniformis (wRiv e wCon), Ur. Novobscura (wCon), Ur. Annandalei (wCon):	PCR wsp, ftsz and 16S rRNA, specific primers to A and B group.	Taiwan	29
22	Coevolution of Symbiotic Bacteria Wolbachia and Host mtDNA in Russian Populations of the Cx. pipiens Mosquito Complex	Shaikevich; Zakharov, 2014	Cx. pipiens, Cx. pipiens f. molestus	both infected	wPip II, III e IV	RFLP for ank2 and pk1	Russia	2
23	Dynamics and diversity of bacteria associated with the disease vectors Ae. aegypti and Ae. albopictus	Bennett et al., 2019	Ae. albopictus, Ae. aegypti	Infected: Ae. albopictus 15%, Ae. aegypti	Ae. albopictus: wAlbB	PCR 16S rRNA and wsp	Panama	2
24	Broader prevalence of Wolbachia in insects including potential human disease vectors	Oliveira et al., 2015	Anopheles darlingi, Anopheles sp. , Urotaenia sp., Culex quinquefasciatus, Culex spp. , Mansonia titilans, Limatus sp. ,Psorophora cingulata, Aedes albopictus	Non-infected: Anopheles darlingi, Anopheles sp. , Urotaenia sp. Infected: Culex quinquefasciatus, Culex spp. , Mansonia titilans, Limatus sp. ,Psorophora cingulata, Aedes albopictus	S/A	PCR for 16S rRNA and qPCR for wsp and ftsz	Brazil	9
25	Population differentiation and Wolbachia phylogeny in mosquitoes of the Ae. scutellaris group	BEHBAHANI et al., 2005	Ae. polynesiensis, Ae. pseudoscutellaris, Ae. tongae	Infected: Ae. polynesiensis, Ae. pseudoscutellaris, Ae. tongae	Ae. pseudoscutellaris: wScu, A Group	PCR wsp	Polynesia and Fiji	3
26	Distribution of mosquito (Diptera: Culicidae) species and Wolbachia (Rickettsiales: Rickettsiaceae) infections during the bird immigration season in Pathumthani province, central Thailand	Tiawsirisup et al., 2007	Cx gelidus, Cx. tritaeniorhynchus	Infected: Cx gelidus: 54% Non-infected: Cx. tritaeniorhynchus	sem info	PCR 16S rRNA	Thailand	2
27	Molecular detection ofWolbachia pipientis in natural populations of mosquito vectors of Dirofilaria immitis from continental Portugal: first detection in Cx. theileri	PINHO MIXÃO et al., 2016	Cx.pipiens, Cx.theilerI, An. maculipennis s.l., Ae. caspius , Ae. detritus s.l.	Infected: Cx.pipiens (61.5%) and Cx.theileri (10.4%). Non-infected: An. maculipennis s.l., Ae. caspius , Ae. detritus s.l.	wPip I (Cx. pipiens)	PCR 16S rRNA; RFLP ank2 AND pk1	Portugal	5
28	WolbachiaAge-Sex-Specific Density inAe. albopictus : A Host Evolutionary Response to Cytoplasmic Incompatibility?	Tortosa et al., 2010	Ae. albopictus	Infected: 100%	wAlbA and wAlbB	PCR for A and B group, qPCR wAlbA and wAlbB	Madagascar and La Réunion Island	1
29	Lack of Evidence for Natural Wolbachia Infections in Ae. aegypti (Diptera: Culicidae)	Gloria-Soria, Chiodo, Powell, 2018	Ae. aegypti and Ae. mascarensis	both Non-infected	S/A	PCR wsp and groE	28 countries	2
30	Novel Wolbachia strains in An. malaria vectors from Sub-Saharan Africa	jEFFRIES et al., 2018	An. gambiae s.s, An. moucheti, An. species A, An. arabiensis, An. coluzzii; An. Nili, An. species O, An. funestus s.s., An. Melas, An. Mascarensis, An. maculipalpis, An. coustani, An. Rufipes, An. pharoensis, An. coustani, An. Squamosus, An. pauliani, An. coustani	Infected: An. gambiae s.s (8–24%), An. moucheti, An. species A ((91%), An. arabiensis, An. coluzzii ( 4%); Non-infected: An. Nili, An. species O, An. funestus s.s., An. Melas, An. Mascarensis, An. maculipalpis, An. coustani, An. Rufipes, An. pharoensis, An. coustani, An. Squamosus, An. Pauliani, An. coustani.	An. moucheti (termed wAnM), An. species A (termed wAnsA). SUpergrupo B	PCR wsp, ftsz and 16S rRNA; MLST	Guinea, Democratic Republic of the Congo (DRC), Ghana, Uganda and Madagascar)	18
31	Molecular typing and phylogeny of Wolbachia: A study from Assam, North-Eastern part of India	Soni et al., 2017	Ae. albopictus, Armegeries obturban, An. stephensi, Cx. vishnui; Ae. aegypti, An. hyrcanus, An. annularis, Toxorhynchites splendens.	Infected: Ae. albopictus 91%, Armegeries obturban 71% , An. stephensi 60%, Cx. vishnui 67%; Non-infected: Ae. aegypti, An. hyrcanus, An. annularis, Toxorhynchites splendens.	Ae. albopictus(wAlbA e wAlbB), Armegeries obturban (wPip) , An. stephensi ( A and B), Cx. vishnui (wPip);	PCR wsp, A group wMel, wAlbA, wPip, Mel+A	India	8
32	Distribution and phylogeny of Wolbachia strains in wild mosquito populations in Sri Lanka	Nugapola; De Silva; Karunaratne, 2017	An. barbirostris, An. jamesii, An. karwari, An. pallidus, An. peditaeniatus, An. subpictus, An.tessellatus, An. varuna, An. vegus, Ae. vittatus, Cx. annulirostris, Cx. gelidus, Cx. mimulus, Cx. triteaneorynchus, Mimomia elegans, Uranotaenia rutherfordi, Ae. aegypti, Ae. albopictus, Cx. quinquefasciatus, Armigeres subalbatus,Ma. uniformis.	Non-infected: An. barbirostris, An. jamesii, An. karwari, An. pallidus, An. peditaeniatus, An. subpictus, An.tessellatus, An. varuna, An. vegus, Ae. vittatus, Cx. annulirostris, Cx. gelidus, Cx. mimulus, Cx. triteaneorynchus, Mimomia elegans, Uranotaenia rutherfordi, Ae. aegypti. Infected: Ae. albopictus(48,8%) , Cx. quinquefasciatus 30%, Armigeres subalbatus (100%) and Ma. uniformis (100%).	Ae. albopictus wAllbA and wPIp, Cx. quinquefasciatus (wPip), Armigeres subalbatus (wAlbA) and Ma. uniformis (wPIp)	PCR wsp and groE, A and B group, wMel, wAlbA and wPip.	Sri Lanka	21
33	Mosquitoes host communities of bacteria that are essential for development but vary greatly between local habitats	Coon; Brown; Strand., 2016	Ae. aegypti, Ae. albopictus and Cx. quinquefasciatus	Infected: Ae. aegypti, Ae. albopictus and Cx. quinquefasciatus	S/A	PCR 16S rRNA and MLST	USA	3
34	Microbiome Interaction Networks and Community Structure From Laboratory-Reared and Field-Collected Ae. aegypti, Ae. albopictus, and Cx. quinquefasciatus Mosquito Vectors	Hedge et al., 2018	Ae. aegypti, Ae. albopictus and Cx. quinquefasciatus	Infected: Ae. aegypti, Ae. albopictus and Cx. quinquefasciatus	S/A	PCR 16S rRNA e sequenciamento	USA	3
35	Distribution and Diversity ofWolbachia Infections in Southeast Asian Mosquitoes (Diptera: Culicidae)	KITTAYAPONG et al., 2000	Ae. (Finlaya) Ae. albotaeniatus (Leicester) A Uni Ae. niveus subgroup A A Mel Ae. novoniveus Barraud A Riv, Uni Ae. (Stegomyia) Ae. albopictus (Skuse) A,B AlbA, Pip Ae. craggi (Barraud) B CauB Ae. perplexus (Leicester) B CauB Ae. pseudalbopictus (Borel) A,B AlbA, Pip Ae. (Stegomyia) spp. A,B AlbA, Pip Armigeres (Armigeres) Ar. kesseli Ramalingam B Pip8–24% Ar. subalbatus (Coquillett) A Riv Armige…	in the other box	in the other box	PCR to wsp, ftsz, 16S rRNA, A and B group, Mel, AlbA, Mors, Uni, Riv, Haw, Pap, and Aus, e Con, Dei, CauB, and Pip	Thailand	87
36	FIELD PREVALENCE OF WOLBACHIA IN THE MOSQUITO VECTOR Ae. ALBOPICTUS	KITTAYAPONG, BAIMAI, SCOTT L. O’NEILL, 2002	Ae. albopictus	Infected: 100%	A AND B Group	PCR wsp	Thailand	1
37	Detection of dengue viruses and Wolbachia in Ae. aegypti and Ae. albopictus larvae from four urban localities in Kuala Lumpur, Malaysia	Teo et al., 2017	Ae. albopictus, Ae. aegypti	Infected: 25% each	s/a	PCR wsp	Malaysia	2
38	Detection ofWolbachia in Ae. albopictus and Their Effects on Chikungunya Virus	Ahmad et al., 2017	Ae. albopictus	Infected: 97%	wAlbA and wAlbB	multiplex PCR wsp, wAlbB, wAlbA	Malaysia	1
39	Mosquito vector- associated microbiota: Metabarcoding bacteria and eukaryotic symbionts across habitat types in Thailand endemic for dengue and other arthropod- borne diseases	Thongsripong et al., 2017	Ae. aegypti, Ae. albopictus and Cx. quinquefasciatus	Infected: Ae. aegypti, Ae. albopictus and Cx. quinquefasciatus	Ae. aegypti: C group	metabarcoding 16S and 18S rRNA	Thailand	3
40	Evidence of natural Wolbachia infections in field populations of Anopheles gambiae	Baldini et al., 2014	An. gambie	Infected	wAnga	PCR 16S rDNA	Burkina faso	1
41	Searching for Wolbachia (Rickettsiales: Rickettsiaceae) in Mosquitoes (Diptera: Culicidae): Large Polymerase Chain Reaction Survey and New Identifications	Ricci et al., 2002	Cx. modestusa, Cx. pipiens, Cx. torrentium, Ae. punctor, Ae. detritus, Cq. richiardii, Cx. territans, Ae. caspius, Ae. vexans, Ae. cantans, Ae. annulipes, Ae. rusticus, An. funestus, An. gambiae s.s, An. arabiensis, An. nili , An. pharoensis, An. moucheti , An. maculipennis , An. atroparous, An. sacharovi , An. superpictus , An. plumbeus, Cs. annulata.	Infected: Cx. modestusa, Cx. pipiens, Cx. torrentium, Ae. punctor, Ae. detritus, Cq. richiardii. Non-infected: Cx. territans, Ae. caspius, Ae. vexans, Ae. cantans, Ae. annulipes, Ae. rusticus, An. funestus, An. gambiae s.s, An. arabiensis, An. nili , An. pharoensis, An. moucheti , An. maculipennis , An. atroparous, An. sacharovi , An. superpictus , An. plumbeus, Cs. annulata	A and B Group	PCR wsp and 16S rRNA	Italy, Burkina Faso, Benin, Tanzania, Ivory Coast, Zaire and Senegal	24
42	An Initial Survey for Wolbachia (Rickettsiales: Rickettsiaceae) Infections in Selected California Mosquitoes (Diptera: Culicidae)	rASGON; SCOTT, 2004	Cx. pipiens, Ae. vexans, An. freeborni, Culiseta incidens, Culiseta melanura, Oc. dorsalisa, Oc.melanimon, Oc. nigromaculis, Oc. sierrensis, Oc. triseriatus e Oc. washinoi.	Infected: Cx. pipiens: 100%, Non-infected: Ae. vexans, An. freeborni, Culiseta incidens, Culiseta melanura, Oc. dorsalisa, Oc.melanimon, Oc. nigromaculis, Oc. sierrensis, Oc. triseriatus e Oc. washinoi.	S/a	PCR 16S rDNA	USA	11
43	Correction: Identification and molecular characterization of Wolbachia strains in natural populations of Ae. albopictus in China	Hu et al. 2020	Ae. albopictus	Infected: 93.36%,	A and B Group	PCR wsp, 16S rRNA, MLST	China	1
44	Screening of natural Wolbachia infection inAe. aegypti, Ae. taeniorhynchusandCx. quinquefasciatus from Guadeloupe (French West Indies)	Goindin et al., 2018	Ae. aegypti, Ae. taeniorhynchus, Cx. quinquefasciatus	Non-infected: Ae. aegypti e Ae. taeniorhynchus. INFECTED: Cx. quinquefasciatus: 79,2% -95,8%.	wPip -I	PCR 16S rRNA, RFLP ank2 e pk1	French West Indies	3
45	Detection and distribution of Wolbachia endobacteria in Cx. quinquefasciatus populations (Diptera : Culicidae) from Metropolitan Manila, Philippines	Carvajal et al., 2018	Cx. quinquefasciatus	Infected: 59%	B group	PCR wsp	Philippines	1
46	Molecular Detection and Characterization ofWolbachia pipientisfrom Cx. quinquefasciatus Collected from Lahore, Pakistan	Sarwar, Jahan, Shahbaz, 2018	Cx. quinquefasciatus	Infected: 82,3%	wPip	PCR wsp, 16S rRNA, andftsZ	Paquistan	1
47	Evidence of natural Wo l b a c h i a infections and molecular identification of field populations of Cx. pipiens complex (Diptera: Culicidae) mosquitoes in western Turkey	Morçiçek et al., 2017	Cx. perexigus, Cx. quinquefasciatus, Cx. pipiens form pipiens	Non-infected: Cx. perexigus. Infected: Cx. quinquefasciatus: 62%, Cx. pipiens form pipiens.	S/a	PCR wsp	Turkey	3
48	High prevalence and lack of diversity of Wolbachia pipientis in Ae. albopictus populations from Northeast Brazi	Albuquerque, Magalhães, Ayres, 2011.	Ae. albopictus	Infected: 99.3%	A and B Group	PCR wsp AND ftsz	Brazil	1
49	Distribution and dynamics of Wolbachia infection in Malaysian Ae. albopictus	Joanne et al., 2015	Ae. albopictus	Infected: 91.60%	wAlbA wAlbB	multiplex PCR wAlbA AND wAlbB	Malasya	1
50	Evidence for the natural occurrence of Wolbachia in Ae. aegypti mosquitoes	Balaji et al., 2019	Ae. aegypti	Infected	B, wAegB	pcr 16S rRNA, wsp and ftsZ, Transmission electronic microscopy	India	1
51	Detection of Wolbachia in field-collected Ae. aegypti mosquitoes in metropolitan Manila, Philippines	Carvajal et al., 2019	Ae. aegypti	Infected: 11,9%	A and B Group	PCR wsp and 16S rRNA	Philippines	1
52	Diverse novel resident Wolbachia strains in Culicine mosquitoes from Madagascar	Jeffries et al., 2018	Aedomyia madagascarica, Cx. antennatus, Cx. decens, Cx. dutton, Ficalbia circumtestacea , Ma. uniformis, Uranotaenia spp., Ae. albocephalus, Ae. circumlateolus, Aedomyia furfuria, Cx. bitaeniorhynchus, Cx. tritaeniorhynchus, Cx. giganteus, Cx. pipiens complex,Cx. poicilipes	Infected: Aedomyia madagascarica, Cx. antennatus, Cx. decens, Cx. dutton, Ficalbia circumtestacea , Ma. uniformis, Uranotaenia spp. Non-infected: Ae. albocephalus, Ae. circumlateolus, Aedomyia furfuria, Cx. bitaeniorhynchus, Cx. tritaeniorhynchus, Cx. giganteus, Cx. pipiens complex,Cx. poicilipes: NEGATIVO	Aedomyia madagascarica (wMad) 100%, Cx. antennatus 3%, Cx. decens (wDec) 18%, Cx. dutton 100%, Ficalbia circumtestacea (wCir) 33%, Ma. uniformis (wUnif-Mad) 27%, Uranotaenia spp(wUra1 E wUra2 ) 26%.	PCR wsp, 16s rRNA, ftsz, MLST	Madagascar	15
53	First report of natural Wolbachia infection in the malaria mosquito An. arabiensis in Tanzania	baldini et al., 2018	An. arabiensis, An. funestus.	Infected: An. arabiensis 3.1% -7.5%, Non-infected: An. funestus	A and B groups. An. arabiensis: wAnga_TZ.	PCR 16S rDNA	Tanzania	2
54	Transposable element polymorphism of Wolbachia in the mosquito Cx. pipiens: Evidence of genetic diversity, superinfection and recombination	Duron et al., 2005	Cx. pipiens	Infected: 100%	wPip 1-wPip4	PCR gene Tr1	24 countries from 6 continents	1
55	the distribution of strains of endosymbiotic bacteria Wolbachia pipientis in natural populations of Cx. pipiens mosquitoes	Khrabrova et al., 2009	Сx. torrentium; Cx. pipiens f. molestus, Cx. pipiens.	Non-infected: Сx. torrentium; Infected Cx. pipiens f. molestus: 98.2%, Cx. pipiens: 4.5–100%.	wpip2-A and wPip 3	PCR gene Tr1 and WSP	Russia	3
56	Morphological and Molecular-Genetic Distinctions between Adult Mosquitoes Cx. torrentium Martini and C. pipiens Linnaeus (Diptera, Culicidae) from Moscow Province	Fedorova e Shaikevich, 2007	Cx. torrentium, Cx. pipiens	Non-infected: Cx. torrentium. Infected: Cx. pipiens 90–100%	s/A	PCR wsp	Russia	2
57	Wolbachia and Cytoplasmic Incompatibility in the California Cx. pipiens Mosquito Species Complex: Parameter Estimates and Infection Dynamics in Natural Populations	Rasgon e Scott, 2003	Cx. pipiens	Infected: 99.6%	wPip	PCR wsp, ftszA and B .	USA	1
58	Wolbachia pipientis occurs in Aedes aegypti populations in New Mexico and Florida, USA	KULKARNI et al., 2019	ae. aegypti	Infected: 4,3%-57,4%	wAlbB	LAMP	USA	1
59	Natural Wolbachia infections are common in the major malaria vectors in Central Africa	Ayala et al., 2018	An. gambiae, An. coluzzii, An. brunnipes, An. cinctus, An. moucheti, An. nigeriensis, An. "GAB−2", An. "GAB−3" , An. gabonensis, An. funestus, An. implexus, An. jebudensis, An. nili, An. carnevalei An. "GAB−1" An. hancocki An. theileri An.rodhesiensis, An. coustani, An. paludis An. gr coustani An. squamosus An. marshallii An. vinckei	Infected: An. gambiae (11%), An. coluzzii (3%), An. moucheti (71%), An. nigeriensis (4%), An. "GAB−2" (63%) , An. "GAB−3" (100%) , An. funestus (5%), An. implexus (4%), An. jebudensis(50%), An. nili (58%), An. carnevalei (7%), An. hancocki (2%), An. coustani (6%), An. paludis (6%), An. marshallii (5%), An. vinckei(10%); Non-infected: An. brunnipes (0), An. cinctus (0),An. gabonensis (0), An. "GAB…	INFECTED: An. gambiae B, An. coluzzii AB, An. moucheti B, An. nigeriensis B, An. "GAB−2" B , An. "GAB−3" B , An. funestus AB , An. implexus B , An. jebudensisB, An. nili B , An. carnevalei AB, An. hancocki B, An. coustani B, An. paludis B, An. marshallii B, An. vinckei AB;	PCR 16s rDNA, coxA, ftsZ, fbpA	Gabon	24

## Sheet: Positive species
Aedeomyia	Aedes	Anopheles	Armigeres	Coquillettidia	Culex	Ficalbia	Hodgesia	Limatus	Mansonia	Malaya	Ochlerotatus	Psorophora	Tripteroides	Toxorynchtites	Uranotaenia
Ad. madagascarica	Ae. aegypti	An. arabiensis	Ar. flavus	Cq. crassipes	Cx. antennatus	Fi. circumtestacea	Ho. spp	Li. sp.	Ma. africana	Ml. genurostris	Oc. dorsalis	Ps. cingulata	Tp. aranoides	Tx. splendens	Ur. annandalei
	Ae. albopictus	An. baimai	Ar. kesseli	Cq. richiardii	Cx. bicornutus				Ma. indiana				Tp. bambusa		Ur. novobscura
	Ae. albotaeniatus	An. carnevalei	Ar. obturban		Cx. bitaeniorhynchus				Ma. titilans						Ur. patriciae
	Ae. bromeliae	An. coluzzii	Ar. omissus		Cx. brevipalpis				Ma. uniformis						Ur. spp.
	Ae. cantans	An. coustani	Ar. subalbatus		Cx. decens
	Ae. cinereus	An. dirus			Cx. dutton
	Ae. craggi	An. funestus			Cx. eumelanomyia
	Ae. detritus	An. "GAB−2"			Cx. fuscocephala
	Ae. gardnerii	An. "GAB−3"			Cx. gelidus
	Ae. lineatopennis	An. gambiae			Cx. hortensis
	Ae. metallicus	An. hancocki			Cx. lophoceraomyia
	Ae. niveus	An. implexus			Cx. mimeticus
	Ae. novoniveus	An. jebudensis			Cx. modestus
	Ae. perplexus	An. maculatus			Cx. murrelli
	Ae. polynesiensis	An. marshallii			Cx. neomimulus
	Ae. pseudalbopictus	An. minimus			Cx. pallidothorax
	Ae. pseudoscutellaris	An. moucheti			Cx. pipiens
	Ae. punctor	An. nili			Cx. quinquefasciatus
	Ae. spp.	An. nigeriensis			Cx. sitiens
	Ae. tongae	An. paludis			Cx. spp.
	Ae. vexans	An. pseudowillmori			Cx. theileri
	Ae. vittatus	An. sawadwongporni			Cx. tritaeniorhynchus
		An. species A			Cx. vishnui
		An. stephensi			Cx. whitmorei
		An. vinckei

## Sheet: Negative species
Aedeomyia	Aedes	Anopheles	Armigeres	Culiseta	Culex	Haemagogus	Heizmannia	Lutzia	Mansonia	Mimomyia	Ochlerotatus	Orthopodomyia	Tripteroides	Toxorynchtites	Uranotaenia
Ad. furfuria	Ae. aegypti	An. aconitus	Ar. annulitarsis	Cs. incidens	Cx. bitaeniorhynchus	He. spp.	Hez. taiwanensis	Lut. fuscana	Ma. annulifera	Mi. elegans	Oc. dorsalis	Or. andamanensis	Trp. powelli	Tx. splendens	Ura. lateralis
	Ae. albocephalus	An. annularis	Ar. dolichocephalus	Cs. annulata	Cx. foliatus				Ma. dives	Mi. hamberlaini	Oc. geniculatus	Or. anopheloides	Trp. spp.		Ura. maxima
	Ae. annulipes	An. arabiensis	Ar. omissus	Cs. melanura	Cx. fuscanus					Mi. hybrida	Oc. melanimon				Ura. rutherfordi
	Ae. annulirostris	An. asiaticus	Ar. theobaldi		Cx. gelidus					Mi. luzonensis	Oc. nigromaculis				Ura. spp.
	Ae. assamensis	An. atroparous			Cx. giganteus						Oc. sierrensis
	Ae. cantans	An. brunnipes			Cx. halifaxii						Oc. triseriatus
	Ae. caspius	An. barbirostris			Cx. mimeticus						Oc. washinoi
	Ae. cataphylla	An. camprestris			Cx. mimulus
	Ae. chrysolineatus	An. cinctus			Cx. nigropunctatus
	Ae. circumlateolus	An. claviger			Cx. okinawae
	Ae. сommunis	An. coustani			Cx. pallidothorax
	Ae. desmotes	An. crucians			Cx. pipiens
	Ae. detritus	An. culicifacies			Cx. perexigus
	Ae. diateus	An. darlingi			Cx. poicilipes
	Ae. elsiae	An. dirus			Cx. pseudovishnui
	Ae. excrucians	An. dravidicus			Cx. sinensis
	Ae. formosensis	An. fluviatilis			Cx. territans
	Ae. gardnerii	An. freeborni			Сх. torrentium
	Ae. geniculatus	An. funestus			Cx. tritaeniorhynchus
	Ae. harveyi	An. "GAB−1"			Cx. whitmorei
	Ae. intrudens	An. gabonensis
	Ae. japonicus	An. gambiae
	Ae. leucomelas	An. harrisoni
	Ae. lineatopennis	An. hyrcanus
	Ae. macfarlanei	An. introlatus
	Ae. malayensis	An. jamesii
	Ae. mascarensis	An. jeyporiensis
	Ae. pseudalbopictus	An. karwari
	Ae. pseudotaeniatus	An. kochi
	Ae. punctor	An. maculatus
	Ae. rusticus	An. maculipalpis
	Ae. strictus	An. maculipennis
	Ae. taeniorhynchus	An. melas
	Ae. togoi	An. messeae
	Ae. vexans	An. minimus
	Ae. vigilax	An. moucheti
	Ae. vittatus	An. nigerrimus
		An. nili
		An. nivipes
		An. pallidus
		An. pauliani
		An. peditaeniatus
		An. pharoensis
		An. plumbeus
		An. pseudowillmori
		An. punctipennis
		An. rampae
		An. rodhesiensis
		An. rufipes
		An. sacharovi
		An. sawadwongporni
		An. sinensis
		An. species O
		An. splendidus
		An. spp.
		An. squamosus
		An. stephensi
		An. subpictus
		An. superpictus
		An. tessellatus
		An. theileri
		An. vagus
		An. varuna

## Sheet: Negative and positive species 
Species both negative and positive
Ae. aegypti
Ae. cantans
Ae. detritus
Ae. gardnerii
Ae. lineatopennis
Ae. punctor
Ae. vexans
Ae. vittatus
An. arabiensis
An. coustani
An. dirus
An. funestus
An. gambiae
An. maculatus
An. minimus
An. moucheti
An. nili
An. pseudowillmori
An. sawadwongporni
An. stephensi
Ar. omissus
Cx. bitaeniorhynchus
Cx. gelidus
Cx. mimeticus
Cx. pallidothorax
Cx. pipiens
Cx. tritaeniorhynchus
Cx. whitmorei
Oc. dorsalis
Tx. splendens

## Sheet: Strains
Strains	Supergroup
wAnfuB	B
wAcin	N/A
wAegB	B
wAlbA	A
wAnfuA	A
wAnga	B
wAnM	N/A
wAnsA	N/A
wAra	A
wBre	A
wCauB	B
wCir	N/A
wCon	B
wCras	B
wCrich	B
wDec	B
wEum	A
wFusc	B
wGar	N/A
wGel	B
wHaw	B
wHod	A
wInd	B
wKes	B
wLop	A
wMad	N/A
wMel	A
wMors	A
wNiv	A
wNov	A
wOcan	N/A
wPap	A
wPerp	B
wPip	B
wPseu	B
wRiv	A
wScu	N/A
wSit	B
wSub	A
wUni	A
wUnif	B
wUnif-Mad	B
wUra1	A
wUra2	B

## Sheet: Resume of methodologies
Methods	Capable of answer	Doesn’t answer	Solution
Pcr 1 target	Presence of genes or fragments of Wolbachia	Whether there is a true infection, or an integration into the host's genome. Or even where Wolb. came from, a host or some other parasite (filarial nematodes)	Use more than one target; Worm PCR; couple with microscopy method
Pcr multiple targets	Presence of Wolbachia with possibility of true infection	Origin of the infection, whether from the host or another parasite (filarial nematodes)	Worm PCR; and microscopy method
qPCR	Presence of Wolbachia with possibility of true infection	Origin of the infection, whether from the host or another parasite (filarial nematodes)	Worm PCR; and microscopy method
MLST	Presence of Wolbachia with possibility of true infection; Precise classification into supergroups.	Origin of the infection, whether from the host or another parasite (filarial nematodes)	Worm PCR; and microscopy method
FISH	Presence of Wolbachia true infection	Supergroup or Wolbachia strain	Pcr with Wolb. specific primers (MLST ideal)
MET	Presence of true infection of endosymbiont bacteria	If the bacteria is Wolbachia	PCR to wsp or MLST (to classify into supergroups)
GIEMSA	Presence of a bacteria in one specific tissue suggesting Wolbachia	If the bacteria is Wolbachia	PCR to wsp or MLST (to classify into supergroups)
Colony establishment	True infection of the host by Wolbachia	Supergroup or Wolbachia strain	PCR to MLST
